# Supplementary material for: Distinguishing Competing Mechanistic Manifolds for C(acyl)–N Functionalization by a Ni/N-Heterocyclic Carbene Catalyst System
Source: JACS Au. 2023 Aug 21;3(9):2451–7. doi: 10.1021/jacsau.3c00283 (PMC10523494; doi:10.1021/jacsau.3c00283)
Supplement: Supplementary file 2 — au3c00283_si_002.cif [file au3c00283_si_002.cif]

data_kenvgp09
_audit_creation_date               2023-03-02
_audit_creation_method
;
Olex2 1.5
(compiled 2023.02.24 svn.rf166f9f3 for OlexSys, GUI svn.r6725)
;
_shelx_SHELXL_version_number       '2019/2'
_audit_contact_author_address      ?
_audit_contact_author_email        ?
_audit_contact_author_name         ''
_audit_contact_author_phone        ?
_publ_contact_author_id_orcid      ?
_publ_section_references
;
Dolomanov, O.V., Bourhis, L.J., Gildea, R.J, Howard, J.A.K. & Puschmann, H.
 (2009), J. Appl. Cryst. 42, 339-341.

#CrysAlisPro, version 171.42.80a
Rigaku Oxford Diffraction (2023). <i>CrysAlisPro Software system,
version 171.42.80a</i>. Rigaku Corporation, Oxford, UK.

#SHELXT-2018/2
Sheldrick, G. M. (2015a). <i>Acta Cryst.</i> A<b>71</b>, 3--8.

#SHELXL-2019/2
Sheldrick, G. M. (2015b). <i>Acta Cryst.</i> C<b>71</b>, 3--8.
;
_chemical_name_common              ?
_chemical_name_systematic          ?
_chemical_formula_moiety           'C40 H55 N3 Ni O3'
_chemical_formula_sum              'C40 H55 N3 Ni O3'
_chemical_formula_weight           684.58
_chemical_melting_point            ?
_chemical_oxdiff_formula           ?
loop_
  _atom_type_symbol
  _atom_type_description
  _atom_type_scat_dispersion_real
  _atom_type_scat_dispersion_imag
  _atom_type_scat_source
 'C' 'C' 0.0181 0.0091 'International Tables Vol C Tables 4.2.6.8 and 6.1.1.4'
 'H' 'H' 0.0000 0.0000 'International Tables Vol C Tables 4.2.6.8 and 6.1.1.4'
 'N' 'N' 0.0311 0.0180 'International Tables Vol C Tables 4.2.6.8 and 6.1.1.4'
 'Ni' 'Ni' -3.0029 0.5091
 'International Tables Vol C Tables 4.2.6.8 and 6.1.1.4'
 'O' 'O' 0.0492 0.0322 'International Tables Vol C Tables 4.2.6.8 and 6.1.1.4'

_shelx_space_group_comment
;
The symmetry employed for this shelxl refinement is uniquely defined
by the following loop, which should always be used as a source of
symmetry information in preference to the above space-group names.
They are only intended as comments.
;
_space_group_crystal_system        triclinic
_space_group_IT_number             2
_space_group_name_H-M_alt          'P -1'
_space_group_name_Hall             '-P 1'
loop_
  _space_group_symop_operation_xyz
 'x, y, z'
 '-x, -y, -z'

_cell_length_a                     11.45670(10)
_cell_length_b                     12.4682(2)
_cell_length_c                     13.81530(10)
_cell_angle_alpha                  77.0930(10)
_cell_angle_beta                   83.9970(10)
_cell_angle_gamma                  88.7420(10)
_cell_volume                       1913.03(4)
_cell_formula_units_Z              2
_cell_measurement_reflns_used      41548
_cell_measurement_temperature      100.01(10)
_cell_measurement_theta_max        79.7020
_cell_measurement_theta_min        3.3020
_shelx_estimated_absorpt_T_max     0.967
_shelx_estimated_absorpt_T_min     0.886
_exptl_absorpt_coefficient_mu      1.027
_exptl_absorpt_correction_T_max    1.00000
_exptl_absorpt_correction_T_min    0.93347
_exptl_absorpt_correction_type     multi-scan
_exptl_absorpt_process_details
;
CrysAlisPro 1.171.42.80a (Rigaku Oxford Diffraction, 2023)
Empirical absorption correction using spherical harmonics,
implemented in SCALE3 ABSPACK scaling algorithm.
;
_exptl_absorpt_special_details     ?
_exptl_crystal_colour              yellow
_exptl_crystal_colour_primary      yellow
_exptl_crystal_density_diffrn      1.188
_exptl_crystal_density_meas        ?
_exptl_crystal_density_method      ?
_exptl_crystal_description         plate
_exptl_crystal_F_000               736
_exptl_crystal_size_max            0.121
_exptl_crystal_size_mid            0.07
_exptl_crystal_size_min            0.033
_exptl_transmission_factor_max     ?
_exptl_transmission_factor_min     ?
_diffrn_reflns_av_R_equivalents    0.0383
_diffrn_reflns_av_unetI/netI       0.0218
_diffrn_reflns_Laue_measured_fraction_full  0.997
_diffrn_reflns_Laue_measured_fraction_max  0.983
_diffrn_reflns_limit_h_max         14
_diffrn_reflns_limit_h_min         -14
_diffrn_reflns_limit_k_max         15
_diffrn_reflns_limit_k_min         -13
_diffrn_reflns_limit_l_max         17
_diffrn_reflns_limit_l_min         -17
_diffrn_reflns_number              64991
_diffrn_reflns_point_group_measured_fraction_full  0.997
_diffrn_reflns_point_group_measured_fraction_max  0.983
_diffrn_reflns_theta_full          74.504
_diffrn_reflns_theta_max           80.373
_diffrn_reflns_theta_min           3.299
_diffrn_ambient_environment        N~2~
_diffrn_ambient_temperature        100.01(10)
_diffrn_detector                   'Hybrid Pixel Array Detector'
_diffrn_detector_area_resol_mean   10.0000
_diffrn_detector_type              HyPix
_diffrn_measured_fraction_theta_full  0.997
_diffrn_measured_fraction_theta_max  0.983
_diffrn_measurement_details
;
List of Runs (angles in degrees, time in seconds):

  # Type    Start    End  Width  t~exp~   \w     \q     \k     \f   Frames
--------------------------------------------------------------------------
  1  \w   -119.00 -44.00   0.50    0.26    --  -47.31-172.00-154.00  150
  2  \w    -82.00  -5.00   0.50    0.26    --  -47.31 114.00  76.00  154
  3  \w   -120.00 -36.00   0.50    0.26    --  -47.31 172.00-142.00  168
  4  \w     58.00 121.00   0.50    0.26    --   47.31-172.00-154.00  126
  5  \w     66.00 119.00   0.50    0.26    --   47.31 172.00-142.00  106
  6  \w     27.00  87.00   0.50    0.26    --   47.31-114.00 -13.00  120
  7  \w   -132.00 -44.00   0.50    1.04    --  -91.75-172.00-154.00  176
  8  \w    -83.00 -23.00   0.50    1.04    --  -91.75 114.00  76.00  120
  9  \w   -119.00 -36.00   0.50    1.04    --  -91.75 172.00-142.00  166
 10  \w   -160.00 -80.00   0.50    1.04    --  -91.75-114.00 -13.00  160
 11  \w     66.00 149.00   0.50    1.04    --  113.25 172.00-142.00  166
 12  \w    102.00 178.00   0.50    1.04    --  113.25 114.00  76.00  152
 13  \w     58.00 146.00   0.50    1.04    --  113.25-172.00-154.00  176
 14  \w     45.00 109.00   0.50    1.04    --  113.25-114.00 -13.00  128
 15  \w    -14.00  28.00   0.50    0.26    --  -47.31  19.00-150.00   84
 16  \w    -14.00  28.00   0.50    0.26    --  -47.31  19.00 150.00   84
 17  \w    -14.00  28.00   0.50    0.26    --  -47.31  19.00   0.00   84
 18  \w   -119.00 -32.00   0.50    0.26    --  -47.31 -57.00-120.00  174
 19  \w    -14.00  28.00   0.50    0.26    --  -47.31  19.00 -90.00   84
 20  \w    -14.00  28.00   0.50    0.26    --  -47.31  19.00  30.00   84
 21  \w    -27.00  18.00   0.50    0.26    --   47.31 -19.00  60.00   90
 22  \w     25.00 119.00   0.50    0.26    --   47.31  77.00-180.00  188
 23  \w    -47.00 -20.00   0.50    1.04    --  -91.75  45.00 -60.00   54
 24  \w    -47.00 -20.00   0.50    1.04    --  -91.75  45.00   0.00   54
 25  \w   -163.00 -75.00   0.50    1.04    --  -91.75 -61.00  60.00  176
 26  \w     42.00  76.00   0.50    1.04    --  113.25 -61.00-120.00   68
 27  \w     44.00 111.00   0.50    1.04    --  113.25-125.00 120.00  134
 28  \w     42.00  76.00   0.50    1.04    --  113.25 -61.00 120.00   68
 29  \w     42.00  76.00   0.50    1.04    --  113.25 -61.00  30.00   68
 30  \w    101.00 178.00   0.50    1.04    --  113.25  30.00-150.00  154
 31  \w     42.00  76.00   0.50    1.04    --  113.25 -61.00 -30.00   68
 32  \w     42.00  76.00   0.50    1.04    --  113.25 -61.00-180.00   68
 33  \w     42.00 106.00   0.50    1.04    --  113.25 -94.00 150.00  128
 34  \w     42.00 106.00   0.50    1.04    --  113.25 -94.00 -90.00  128
 35  \w     44.00 111.00   0.50    1.04    --  113.25-125.00 -30.00  134
 36  \w     44.00 111.00   0.50    1.04    --  113.25-125.00   0.00  134
 37  \w    101.00 178.00   0.50    1.04    --  113.25  45.00-120.00  154
 38  \w     42.00 106.00   0.50    1.04    --  113.25 -94.00-150.00  128
 39  \w     42.00  76.00   0.50    1.04    --  113.25 -61.00   0.00   68
 40  \w    101.00 178.00   0.50    1.04    --  113.25  30.00 120.00  154
 41  \w     44.00 111.00   0.50    1.04    --  113.25-125.00  30.00  134
 42  \w     43.00 106.00   0.50    1.04    --  113.25-100.00  68.73  126
 43  \w    100.00 178.00   0.50    1.04    --  113.25  15.00-120.00  156
 44  \w     42.00 106.00   0.50    1.04    --  113.25 -94.00-180.00  128
 45  \w     42.00  76.00   0.50    1.04    --  113.25 -61.00  60.00   68
 46  \w    100.00 178.00   0.50    1.04    --  113.25  15.00 -30.00  156
 47  \w     42.00 106.00   0.50    1.04    --  113.25 -94.00   0.00  128
 48  \w     42.00 136.00   0.50    1.04    --  113.25 -77.00  30.00  188
 49  \w     42.00 106.00   0.50    1.04    --  113.25 -94.00-120.00  128
 50  \w    101.00 178.00   0.50    1.04    --  113.25  30.00 150.00  154
 51  \w    101.00 178.00   0.50    1.04    --  113.25  45.00   0.00  154
 52  \w    101.00 178.00   0.50    1.04    --  113.25  45.00  60.00  154
 53  \w    101.00 178.00   0.50    1.04    --  113.25  30.00-180.00  154
 54  \w     44.00 111.00   0.50    1.04    --  113.25-125.00  90.00  134
 55  \w     42.00  76.00   0.50    1.04    --  113.25 -61.00-150.00   68
 56  \w     25.00 119.00   0.50    0.26    --   47.31  77.00  60.00  188
 57  \w     35.00 120.00   0.50    0.26    --   47.31  38.00 -30.00  170
 58  \w     25.00 119.00   0.50    0.26    --   47.31  77.00 -30.00  188
 59  \w     25.00 119.00   0.50    0.26    --   47.31  77.00  30.00  188
 60  \w     25.00 119.00   0.50    0.26    --   47.31  77.00 120.00  188
 61  \w     35.00 120.00   0.50    0.26    --   47.31  38.00  60.00  170
 62  \w     25.00 119.00   0.50    0.26    --   47.31  77.00 -90.00  188
 63  \w     35.00 120.00   0.50    0.26    --   47.31  38.00-150.00  170
 64  \w     25.00 119.00   0.50    0.26    --   47.31  77.00  90.00  188
 65  \w     25.00 119.00   0.50    0.26    --   47.31  77.00 -60.00  188
 66  \w     35.00 120.00   0.50    0.26    --   47.31  38.00 -90.00  170
 67  \w     25.00 119.00   0.50    0.26    --   47.31  77.00-150.00  188
 68  \w   -163.00 -69.00   0.50    1.04    --  -91.75 -77.00 120.00  188
 69  \w   -163.00 -69.00   0.50    1.04    --  -91.75 -76.00  15.92  188
 70  \w   -163.00 -74.00   0.50    1.04    --  -91.75 -65.00 -69.58  178
 71  \w   -163.00 -69.00   0.50    1.04    --  -91.75 -76.00 -21.33  188
;
_diffrn_measurement_device         'four-circle diffractometer'
_diffrn_measurement_device_type    'XtaLAB Synergy, Dualflex, HyPix'
_diffrn_measurement_method         '\w scans'
_diffrn_orient_matrix_type        
 'CrysAlisPro convention (1999,Acta A55,543-557)'
_diffrn_orient_matrix_UB_11        0.0819177000
_diffrn_orient_matrix_UB_12        0.0406417000
_diffrn_orient_matrix_UB_13        -0.0965333000
_diffrn_orient_matrix_UB_21        -0.1075206000
_diffrn_orient_matrix_UB_22        0.0271901000
_diffrn_orient_matrix_UB_23        -0.0593478000
_diffrn_orient_matrix_UB_31        -0.0032575000
_diffrn_orient_matrix_UB_32        0.1169508000
_diffrn_orient_matrix_UB_33        0.0196294000
_diffrn_radiation_monochromator    mirror
_diffrn_radiation_probe            x-ray
_diffrn_radiation_type             'Cu K\a'
_diffrn_radiation_wavelength       1.54184
_diffrn_source                     'micro-focus sealed X-ray tube'
_diffrn_source_type                'PhotonJet (Cu) X-ray Source'
_reflns_Friedel_coverage           0.000
_reflns_Friedel_fraction_full      .
_reflns_Friedel_fraction_max       .
_reflns_number_gt                  7513
_reflns_number_total               8230
_reflns_special_details
;
 Reflections were merged by SHELXL according to the crystal
 class for the calculation of statistics and refinement.
 
 _reflns_Friedel_fraction is defined as the number of unique
 Friedel pairs measured divided by the number that would be
 possible theoretically, ignoring centric projections and
 systematic absences.
;
_reflns_threshold_expression       'I > 2\s(I)'
_computing_cell_refinement         'CrysAlisPro 1.171.42.80a (Rigaku OD, 2023)'
_computing_data_collection         'CrysAlisPro 1.171.42.80a (Rigaku OD, 2023)'
_computing_data_reduction          'CrysAlisPro 1.171.42.80a (Rigaku OD, 2023)'
_computing_molecular_graphics      'Olex2 1.5 (Dolomanov et al., 2009)'
_computing_publication_material    'Olex2 1.5 (Dolomanov et al., 2009)'
_computing_structure_refinement    'SHELXL 2019/2 (Sheldrick, 2015b)'
_computing_structure_solution      'SHELXT 2018/2 (Sheldrick, 2015a)'
_refine_diff_density_max           0.280
_refine_diff_density_min           -0.393
_refine_diff_density_rms           0.043
_refine_ls_extinction_coef         .
_refine_ls_extinction_method       none
_refine_ls_goodness_of_fit_ref     1.070
_refine_ls_hydrogen_treatment      constr
_refine_ls_matrix_type             full
_refine_ls_number_parameters       436
_refine_ls_number_reflns           8230
_refine_ls_number_restraints       0
_refine_ls_R_factor_all            0.0358
_refine_ls_R_factor_gt             0.0328
_refine_ls_restrained_S_all        1.070
_refine_ls_shift/su_max            0.002
_refine_ls_shift/su_mean           0.000
_refine_ls_structure_factor_coef   Fsqd
_refine_ls_weighting_details      
 'w=1/[\s^2^(Fo^2^)+(0.0291P)^2^+0.9911P] where P=(Fo^2^+2Fc^2^)/3'
_refine_ls_weighting_scheme        calc
_refine_ls_wR_factor_gt            0.0801
_refine_ls_wR_factor_ref           0.0817
_refine_special_details            ?
_olex2_refinement_description
;
1. Fixed Uiso
 At 1.2 times of:
  All C(H) groups, All C(H,H) groups
 At 1.5 times of:
  All C(H,H,H) groups
2.a Ternary CH refined with riding coordinates:
 C10(H10), C13(H13), C22(H22), C25(H25)
2.b Secondary CH2 refined with riding coordinates:
 C2(H2A,H2B), C3(H3A,H3B)
2.c Aromatic/amide H refined with riding coordinates:
 C6(H6), C7(H7), C8(H8), C18(H18), C19(H19), C20(H20), C30(H30), C31(H31),
 C32(H32), C33(H33), C34(H34)
2.d Idealised Me refined as rotating group:
 C11(H11A,H11B,H11C), C12(H12A,H12B,H12C), C14(H14A,H14B,H14C), C15(H15A,H15B,
 H15C), C23(H23A,H23B,H23C), C24(H24A,H24B,H24C), C26(H26A,H26B,H26C), C27(H27A,
 H27B,H27C), C35(H35A,H35B,H35C), C38(H38A,H38B,H38C), C39(H39A,H39B,H39C),
 C40(H40A,H40B,H40C)
;
_atom_sites_solution_hydrogens     geom
_atom_sites_solution_primary       dual
_atom_sites_solution_secondary     difmap
loop_
  _atom_site_label
  _atom_site_type_symbol
  _atom_site_fract_x
  _atom_site_fract_y
  _atom_site_fract_z
  _atom_site_U_iso_or_equiv
  _atom_site_adp_type
  _atom_site_occupancy
  _atom_site_site_symmetry_order
  _atom_site_calc_flag
  _atom_site_refinement_flags_posn
  _atom_site_refinement_flags_adp
  _atom_site_refinement_flags_occupancy
  _atom_site_disorder_assembly
  _atom_site_disorder_group
 Ni1 Ni 0.67774(2) 0.66528(2) 0.72572(2) 0.01686(6) Uani 1 1 d . . . . .
 O1 O 0.77916(9) 0.59058(8) 0.56533(7) 0.0257(2) Uani 1 1 d . . . . .
 O2 O 0.60447(8) 0.77268(8) 0.80792(7) 0.02302(19) Uani 1 1 d . . . . .
 O3 O 0.40531(8) 0.79949(8) 0.79963(7) 0.0246(2) Uani 1 1 d . . . . .
 N1 N 0.91911(9) 0.60941(8) 0.75788(8) 0.0161(2) Uani 1 1 d . . . . .
 N2 N 0.89315(9) 0.78400(8) 0.69928(8) 0.0160(2) Uani 1 1 d . . . . .
 N3 N 0.50910(9) 0.67058(10) 0.73104(9) 0.0240(2) Uani 1 1 d . . . . .
 C1 C 0.83777(11) 0.68647(10) 0.72946(9) 0.0155(2) Uani 1 1 d . . . . .
 C2 C 1.03521(11) 0.65785(10) 0.75905(10) 0.0190(2) Uani 1 1 d . . . . .
 H2A H 1.098879 0.616556 0.729402 0.023 Uiso 1 1 calc R U . . .
 H2B H 1.050725 0.660424 0.827657 0.023 Uiso 1 1 calc R U . . .
 C3 C 1.02197(11) 0.77288(10) 0.69479(10) 0.0190(2) Uani 1 1 d . . . . .
 H3A H 1.057381 0.829238 0.723118 0.023 Uiso 1 1 calc R U . . .
 H3B H 1.057757 0.778112 0.625493 0.023 Uiso 1 1 calc R U . . .
 C4 C 0.89328(10) 0.49888(10) 0.81205(9) 0.0167(2) Uani 1 1 d . . . . .
 C5 C 0.93999(11) 0.41227(10) 0.77013(9) 0.0191(2) Uani 1 1 d . . . . .
 C6 C 0.92129(12) 0.30497(11) 0.82577(10) 0.0237(3) Uani 1 1 d . . . . .
 H6 H 0.952191 0.245127 0.799053 0.028 Uiso 1 1 calc R U . . .
 C7 C 0.85858(12) 0.28415(11) 0.91913(10) 0.0249(3) Uani 1 1 d . . . . .
 H7 H 0.846799 0.210501 0.955953 0.030 Uiso 1 1 calc R U . . .
 C8 C 0.81280(12) 0.37079(11) 0.95912(10) 0.0223(3) Uani 1 1 d . . . . .
 H8 H 0.769348 0.355513 1.023109 0.027 Uiso 1 1 calc R U . . .
 C9 C 0.82934(11) 0.47966(10) 0.90724(9) 0.0183(2) Uani 1 1 d . . . . .
 C10 C 1.01098(11) 0.43025(10) 0.66844(9) 0.0204(3) Uani 1 1 d . . . . .
 H10 H 1.009290 0.510575 0.636778 0.025 Uiso 1 1 calc R U . . .
 C11 C 0.95874(13) 0.36755(11) 0.59935(10) 0.0254(3) Uani 1 1 d . . . . .
 H11A H 0.957427 0.288607 0.629830 0.038 Uiso 1 1 calc R U . . .
 H11B H 1.006883 0.380726 0.534878 0.038 Uiso 1 1 calc R U . . .
 H11C H 0.878547 0.393250 0.589210 0.038 Uiso 1 1 calc R U . . .
 C12 C 1.13948(12) 0.39663(12) 0.67947(10) 0.0257(3) Uani 1 1 d . . . . .
 H12A H 1.172555 0.438585 0.722264 0.039 Uiso 1 1 calc R U . . .
 H12B H 1.184521 0.412029 0.613555 0.039 Uiso 1 1 calc R U . . .
 H12C H 1.143392 0.317812 0.709644 0.039 Uiso 1 1 calc R U . . .
 C13 C 0.78086(11) 0.57149(10) 0.95673(9) 0.0190(2) Uani 1 1 d . . . . .
 H13 H 0.790328 0.642532 0.905887 0.023 Uiso 1 1 calc R U . . .
 C14 C 0.65000(12) 0.55567(12) 0.99278(11) 0.0284(3) Uani 1 1 d . . . . .
 H14A H 0.606454 0.550738 0.936521 0.043 Uiso 1 1 calc R U . . .
 H14B H 0.621090 0.618372 1.020283 0.043 Uiso 1 1 calc R U . . .
 H14C H 0.638745 0.487761 1.044577 0.043 Uiso 1 1 calc R U . . .
 C15 C 0.84990(13) 0.58005(13) 1.04346(11) 0.0298(3) Uani 1 1 d . . . . .
 H15A H 0.840405 0.511893 1.095138 0.045 Uiso 1 1 calc R U . . .
 H15B H 0.820392 0.642199 1.071524 0.045 Uiso 1 1 calc R U . . .
 H15C H 0.933204 0.591536 1.019382 0.045 Uiso 1 1 calc R U . . .
 C16 C 0.83988(10) 0.89096(10) 0.67591(9) 0.0171(2) Uani 1 1 d . . . . .
 C17 C 0.80202(11) 0.93179(10) 0.58144(10) 0.0192(2) Uani 1 1 d . . . . .
 C18 C 0.75671(12) 1.03865(11) 0.56170(10) 0.0233(3) Uani 1 1 d . . . . .
 H18 H 0.729178 1.068029 0.498643 0.028 Uiso 1 1 calc R U . . .
 C19 C 0.75114(12) 1.10252(11) 0.63221(11) 0.0249(3) Uani 1 1 d . . . . .
 H19 H 0.721006 1.175272 0.616967 0.030 Uiso 1 1 calc R U . . .
 C20 C 0.78953(11) 1.06026(11) 0.72500(10) 0.0223(3) Uani 1 1 d . . . . .
 H20 H 0.785269 1.104513 0.773026 0.027 Uiso 1 1 calc R U . . .
 C21 C 0.83430(11) 0.95387(10) 0.74895(10) 0.0187(2) Uani 1 1 d . . . . .
 C22 C 0.80915(12) 0.86454(11) 0.50202(10) 0.0221(3) Uani 1 1 d . . . . .
 H22 H 0.842723 0.790989 0.530709 0.027 Uiso 1 1 calc R U . . .
 C23 C 0.68730(14) 0.84597(13) 0.47300(12) 0.0323(3) Uani 1 1 d . . . . .
 H23A H 0.636173 0.811927 0.532880 0.048 Uiso 1 1 calc R U . . .
 H23B H 0.693561 0.797351 0.425902 0.048 Uiso 1 1 calc R U . . .
 H23C H 0.654043 0.916719 0.441597 0.048 Uiso 1 1 calc R U . . .
 C24 C 0.89098(13) 0.91904(12) 0.41021(11) 0.0284(3) Uani 1 1 d . . . . .
 H24A H 0.860605 0.991988 0.381339 0.043 Uiso 1 1 calc R U . . .
 H24B H 0.895115 0.873487 0.360604 0.043 Uiso 1 1 calc R U . . .
 H24C H 0.969593 0.926544 0.429909 0.043 Uiso 1 1 calc R U . . .
 C25 C 0.87522(11) 0.90955(10) 0.85168(10) 0.0202(2) Uani 1 1 d . . . . .
 H25 H 0.909310 0.834870 0.852462 0.024 Uiso 1 1 calc R U . . .
 C26 C 0.77339(13) 0.89658(13) 0.93414(11) 0.0293(3) Uani 1 1 d . . . . .
 H26A H 0.736704 0.968374 0.933917 0.044 Uiso 1 1 calc R U . . .
 H26B H 0.802884 0.867448 0.998949 0.044 Uiso 1 1 calc R U . . .
 H26C H 0.715259 0.845614 0.922457 0.044 Uiso 1 1 calc R U . . .
 C27 C 0.97185(12) 0.98194(12) 0.87164(11) 0.0269(3) Uani 1 1 d . . . . .
 H27A H 1.033115 0.994133 0.815238 0.040 Uiso 1 1 calc R U . . .
 H27B H 1.005892 0.945291 0.932664 0.040 Uiso 1 1 calc R U . . .
 H27C H 0.938509 1.052810 0.879838 0.040 Uiso 1 1 calc R U . . .
 C28 C 0.71101(11) 0.57000(10) 0.64102(9) 0.0193(2) Uani 1 1 d . . . . .
 C29 C 0.63604(11) 0.46756(10) 0.66158(10) 0.0194(2) Uani 1 1 d . . . . .
 C30 C 0.60236(12) 0.42999(11) 0.58087(10) 0.0225(3) Uani 1 1 d . . . . .
 H30 H 0.632087 0.464853 0.514794 0.027 Uiso 1 1 calc R U . . .
 C31 C 0.52552(13) 0.34180(11) 0.59673(11) 0.0275(3) Uani 1 1 d . . . . .
 H31 H 0.500884 0.317861 0.541453 0.033 Uiso 1 1 calc R U . . .
 C32 C 0.48471(13) 0.28865(11) 0.69310(11) 0.0283(3) Uani 1 1 d . . . . .
 H32 H 0.431669 0.228634 0.703927 0.034 Uiso 1 1 calc R U . . .
 C33 C 0.52146(14) 0.32325(12) 0.77391(11) 0.0298(3) Uani 1 1 d . . . . .
 H33 H 0.495882 0.285164 0.840050 0.036 Uiso 1 1 calc R U . . .
 C34 C 0.59557(13) 0.41347(12) 0.75795(10) 0.0259(3) Uani 1 1 d . . . . .
 H34 H 0.618704 0.438321 0.813287 0.031 Uiso 1 1 calc R U . . .
 C35 C 0.40535(12) 0.63784(13) 0.69325(12) 0.0305(3) Uani 1 1 d . . . . .
 H35A H 0.378831 0.699234 0.642751 0.046 Uiso 1 1 calc R U . . .
 H35B H 0.343010 0.617525 0.748267 0.046 Uiso 1 1 calc R U . . .
 H35C H 0.424010 0.574616 0.663152 0.046 Uiso 1 1 calc R U . . .
 C36 C 0.50755(11) 0.74855(11) 0.78038(10) 0.0214(3) Uani 1 1 d . . . . .
 C37 C 0.40156(11) 0.89183(11) 0.84994(10) 0.0228(3) Uani 1 1 d . . . . .
 C38 C 0.43011(12) 0.85100(12) 0.95713(10) 0.0271(3) Uani 1 1 d . . . . .
 H38A H 0.378278 0.789336 0.990452 0.041 Uiso 1 1 calc R U . . .
 H38B H 0.418442 0.910821 0.992649 0.041 Uiso 1 1 calc R U . . .
 H38C H 0.511984 0.826554 0.957308 0.041 Uiso 1 1 calc R U . . .
 C39 C 0.48230(14) 0.98424(12) 0.79262(12) 0.0321(3) Uani 1 1 d . . . . .
 H39A H 0.564102 0.960249 0.795950 0.048 Uiso 1 1 calc R U . . .
 H39B H 0.469599 1.048646 0.822094 0.048 Uiso 1 1 calc R U . . .
 H39C H 0.465420 1.003586 0.722748 0.048 Uiso 1 1 calc R U . . .
 C40 C 0.27372(12) 0.92726(13) 0.84611(11) 0.0294(3) Uani 1 1 d . . . . .
 H40A H 0.257977 0.953624 0.776400 0.044 Uiso 1 1 calc R U . . .
 H40B H 0.258359 0.986495 0.881910 0.044 Uiso 1 1 calc R U . . .
 H40C H 0.222570 0.864441 0.877557 0.044 Uiso 1 1 calc R U . . .

loop_
  _atom_site_aniso_label
  _atom_site_aniso_U_11
  _atom_site_aniso_U_22
  _atom_site_aniso_U_33
  _atom_site_aniso_U_23
  _atom_site_aniso_U_13
  _atom_site_aniso_U_12
 Ni1 0.01619(11) 0.01738(11) 0.01843(11) -0.00722(8) -0.00104(8) -0.00120(8)
 O1 0.0300(5) 0.0266(5) 0.0217(5) -0.0103(4) 0.0047(4) -0.0069(4)
 O2 0.0178(4) 0.0254(5) 0.0299(5) -0.0146(4) -0.0027(4) 0.0010(3)
 O3 0.0176(4) 0.0302(5) 0.0291(5) -0.0141(4) -0.0014(4) 0.0031(4)
 N1 0.0162(5) 0.0142(5) 0.0178(5) -0.0036(4) -0.0005(4) -0.0012(4)
 N2 0.0154(5) 0.0143(5) 0.0186(5) -0.0043(4) -0.0024(4) -0.0003(4)
 N3 0.0173(5) 0.0291(6) 0.0295(6) -0.0147(5) -0.0018(4) -0.0016(4)
 C1 0.0211(6) 0.0145(5) 0.0118(5) -0.0060(4) -0.0005(4) 0.0005(4)
 C2 0.0183(6) 0.0162(6) 0.0223(6) -0.0038(5) -0.0025(5) -0.0006(4)
 C3 0.0173(6) 0.0165(6) 0.0229(6) -0.0035(5) -0.0017(5) -0.0008(4)
 C4 0.0174(5) 0.0146(6) 0.0177(6) -0.0027(5) -0.0018(4) -0.0013(4)
 C5 0.0212(6) 0.0167(6) 0.0192(6) -0.0044(5) -0.0006(5) -0.0003(5)
 C6 0.0302(7) 0.0157(6) 0.0243(7) -0.0057(5) 0.0031(5) 0.0009(5)
 C7 0.0311(7) 0.0156(6) 0.0251(7) -0.0009(5) 0.0036(5) -0.0016(5)
 C8 0.0245(6) 0.0210(6) 0.0193(6) -0.0021(5) 0.0025(5) -0.0012(5)
 C9 0.0187(6) 0.0185(6) 0.0182(6) -0.0049(5) -0.0023(5) 0.0007(4)
 C10 0.0254(6) 0.0172(6) 0.0184(6) -0.0054(5) 0.0021(5) -0.0002(5)
 C11 0.0306(7) 0.0232(7) 0.0242(7) -0.0102(5) -0.0009(5) 0.0008(5)
 C12 0.0263(7) 0.0288(7) 0.0229(7) -0.0096(5) 0.0019(5) 0.0015(5)
 C13 0.0217(6) 0.0191(6) 0.0162(6) -0.0050(5) -0.0007(5) 0.0021(5)
 C14 0.0239(7) 0.0321(7) 0.0294(7) -0.0102(6) 0.0030(6) 0.0027(5)
 C15 0.0346(8) 0.0316(7) 0.0282(7) -0.0146(6) -0.0105(6) 0.0085(6)
 C16 0.0167(5) 0.0132(5) 0.0211(6) -0.0034(5) -0.0017(5) -0.0010(4)
 C17 0.0186(6) 0.0175(6) 0.0211(6) -0.0028(5) -0.0033(5) -0.0036(4)
 C18 0.0238(6) 0.0199(6) 0.0248(7) -0.0003(5) -0.0068(5) -0.0004(5)
 C19 0.0238(6) 0.0169(6) 0.0331(7) -0.0034(5) -0.0044(5) 0.0029(5)
 C20 0.0221(6) 0.0181(6) 0.0280(7) -0.0084(5) -0.0013(5) 0.0007(5)
 C21 0.0169(5) 0.0184(6) 0.0212(6) -0.0054(5) -0.0008(5) -0.0018(4)
 C22 0.0280(7) 0.0189(6) 0.0195(6) -0.0025(5) -0.0060(5) -0.0038(5)
 C23 0.0335(8) 0.0362(8) 0.0293(8) -0.0078(6) -0.0099(6) -0.0096(6)
 C24 0.0367(8) 0.0255(7) 0.0223(7) -0.0047(5) 0.0005(6) -0.0053(6)
 C25 0.0237(6) 0.0179(6) 0.0208(6) -0.0078(5) -0.0034(5) 0.0017(5)
 C26 0.0292(7) 0.0362(8) 0.0230(7) -0.0086(6) -0.0005(6) 0.0000(6)
 C27 0.0272(7) 0.0278(7) 0.0282(7) -0.0091(6) -0.0083(6) -0.0009(5)
 C28 0.0209(6) 0.0194(6) 0.0187(6) -0.0055(5) -0.0033(5) -0.0009(5)
 C29 0.0200(6) 0.0179(6) 0.0217(6) -0.0070(5) -0.0028(5) 0.0006(5)
 C30 0.0272(6) 0.0207(6) 0.0205(6) -0.0057(5) -0.0037(5) -0.0005(5)
 C31 0.0348(7) 0.0237(7) 0.0274(7) -0.0093(5) -0.0103(6) -0.0035(6)
 C32 0.0327(7) 0.0196(6) 0.0330(8) -0.0029(6) -0.0094(6) -0.0070(5)
 C33 0.0379(8) 0.0258(7) 0.0238(7) -0.0002(6) -0.0038(6) -0.0084(6)
 C34 0.0312(7) 0.0259(7) 0.0217(6) -0.0062(5) -0.0041(5) -0.0055(5)
 C35 0.0208(6) 0.0412(8) 0.0351(8) -0.0197(7) -0.0041(6) -0.0015(6)
 C36 0.0175(6) 0.0244(6) 0.0227(6) -0.0070(5) -0.0007(5) 0.0007(5)
 C37 0.0217(6) 0.0230(6) 0.0244(7) -0.0078(5) -0.0016(5) 0.0047(5)
 C38 0.0245(7) 0.0333(7) 0.0239(7) -0.0081(6) -0.0011(5) 0.0037(5)
 C39 0.0326(8) 0.0247(7) 0.0359(8) -0.0010(6) -0.0018(6) 0.0020(6)
 C40 0.0258(7) 0.0347(8) 0.0283(7) -0.0090(6) -0.0029(6) 0.0098(6)

_geom_special_details
;
 All esds (except the esd in the dihedral angle between two l.s. planes)
 are estimated using the full covariance matrix.  The cell esds are taken
 into account individually in the estimation of esds in distances, angles
 and torsion angles; correlations between esds in cell parameters are only
 used when they are defined by crystal symmetry.  An approximate (isotropic)
 treatment of cell esds is used for estimating esds involving l.s. planes.
;
loop_
  _geom_bond_atom_site_label_1
  _geom_bond_atom_site_label_2
  _geom_bond_distance
  _geom_bond_site_symmetry_2
  _geom_bond_publ_flag
 Ni1 O2 2.0538(9) . ?
 Ni1 N3 1.9259(11) . ?
 Ni1 C1 1.8658(12) . ?
 Ni1 C28 1.8530(13) . ?
 O1 C28 1.2195(16) . ?
 O2 C36 1.2737(16) . ?
 O3 C36 1.3505(15) . ?
 O3 C37 1.4695(16) . ?
 N1 C1 1.3470(15) . ?
 N1 C2 1.4760(15) . ?
 N1 C4 1.4344(15) . ?
 N2 C1 1.3443(15) . ?
 N2 C3 1.4755(15) . ?
 N2 C16 1.4383(15) . ?
 N3 C35 1.4486(17) . ?
 N3 C36 1.3049(17) . ?
 C2 H2A 0.9900 . ?
 C2 H2B 0.9900 . ?
 C2 C3 1.5224(17) . ?
 C3 H3A 0.9900 . ?
 C3 H3B 0.9900 . ?
 C4 C5 1.4061(17) . ?
 C4 C9 1.4103(17) . ?
 C5 C6 1.3947(18) . ?
 C5 C10 1.5210(17) . ?
 C6 H6 0.9500 . ?
 C6 C7 1.3828(19) . ?
 C7 H7 0.9500 . ?
 C7 C8 1.3886(19) . ?
 C8 H8 0.9500 . ?
 C8 C9 1.3930(18) . ?
 C9 C13 1.5262(17) . ?
 C10 H10 1.0000 . ?
 C10 C11 1.5342(18) . ?
 C10 C12 1.5355(19) . ?
 C11 H11A 0.9800 . ?
 C11 H11B 0.9800 . ?
 C11 H11C 0.9800 . ?
 C12 H12A 0.9800 . ?
 C12 H12B 0.9800 . ?
 C12 H12C 0.9800 . ?
 C13 H13 1.0000 . ?
 C13 C14 1.5322(18) . ?
 C13 C15 1.5270(18) . ?
 C14 H14A 0.9800 . ?
 C14 H14B 0.9800 . ?
 C14 H14C 0.9800 . ?
 C15 H15A 0.9800 . ?
 C15 H15B 0.9800 . ?
 C15 H15C 0.9800 . ?
 C16 C17 1.4009(17) . ?
 C16 C21 1.4055(17) . ?
 C17 C18 1.3985(18) . ?
 C17 C22 1.5175(18) . ?
 C18 H18 0.9500 . ?
 C18 C19 1.385(2) . ?
 C19 H19 0.9500 . ?
 C19 C20 1.3858(19) . ?
 C20 H20 0.9500 . ?
 C20 C21 1.3934(18) . ?
 C21 C25 1.5220(18) . ?
 C22 H22 1.0000 . ?
 C22 C23 1.5283(19) . ?
 C22 C24 1.5309(19) . ?
 C23 H23A 0.9800 . ?
 C23 H23B 0.9800 . ?
 C23 H23C 0.9800 . ?
 C24 H24A 0.9800 . ?
 C24 H24B 0.9800 . ?
 C24 H24C 0.9800 . ?
 C25 H25 1.0000 . ?
 C25 C26 1.5274(19) . ?
 C25 C27 1.5281(18) . ?
 C26 H26A 0.9800 . ?
 C26 H26B 0.9800 . ?
 C26 H26C 0.9800 . ?
 C27 H27A 0.9800 . ?
 C27 H27B 0.9800 . ?
 C27 H27C 0.9800 . ?
 C28 C29 1.5115(17) . ?
 C29 C30 1.3940(18) . ?
 C29 C34 1.3877(19) . ?
 C30 H30 0.9500 . ?
 C30 C31 1.3880(19) . ?
 C31 H31 0.9500 . ?
 C31 C32 1.386(2) . ?
 C32 H32 0.9500 . ?
 C32 C33 1.390(2) . ?
 C33 H33 0.9500 . ?
 C33 C34 1.3882(19) . ?
 C34 H34 0.9500 . ?
 C35 H35A 0.9800 . ?
 C35 H35B 0.9800 . ?
 C35 H35C 0.9800 . ?
 C37 C38 1.5219(19) . ?
 C37 C39 1.515(2) . ?
 C37 C40 1.5234(18) . ?
 C38 H38A 0.9800 . ?
 C38 H38B 0.9800 . ?
 C38 H38C 0.9800 . ?
 C39 H39A 0.9800 . ?
 C39 H39B 0.9800 . ?
 C39 H39C 0.9800 . ?
 C40 H40A 0.9800 . ?
 C40 H40B 0.9800 . ?
 C40 H40C 0.9800 . ?

loop_
  _geom_angle_atom_site_label_1
  _geom_angle_atom_site_label_2
  _geom_angle_atom_site_label_3
  _geom_angle
  _geom_angle_site_symmetry_1
  _geom_angle_site_symmetry_3
  _geom_angle_publ_flag
 N3 Ni1 O2 67.11(4) . . ?
 C1 Ni1 O2 101.77(4) . . ?
 C1 Ni1 N3 168.46(5) . . ?
 C28 Ni1 O2 167.11(5) . . ?
 C28 Ni1 N3 100.45(5) . . ?
 C28 Ni1 C1 90.43(5) . . ?
 C36 O2 Ni1 85.20(7) . . ?
 C36 O3 C37 120.82(10) . . ?
 C1 N1 C2 112.33(10) . . ?
 C1 N1 C4 124.69(10) . . ?
 C4 N1 C2 120.00(10) . . ?
 C1 N2 C3 112.49(10) . . ?
 C1 N2 C16 127.04(10) . . ?
 C16 N2 C3 120.43(10) . . ?
 C35 N3 Ni1 146.58(10) . . ?
 C36 N3 Ni1 89.90(8) . . ?
 C36 N3 C35 122.52(12) . . ?
 N1 C1 Ni1 127.62(9) . . ?
 N2 C1 Ni1 124.72(9) . . ?
 N2 C1 N1 107.61(10) . . ?
 N1 C2 H2A 111.5 . . ?
 N1 C2 H2B 111.5 . . ?
 N1 C2 C3 101.60(9) . . ?
 H2A C2 H2B 109.3 . . ?
 C3 C2 H2A 111.5 . . ?
 C3 C2 H2B 111.5 . . ?
 N2 C3 C2 101.54(9) . . ?
 N2 C3 H3A 111.5 . . ?
 N2 C3 H3B 111.5 . . ?
 C2 C3 H3A 111.5 . . ?
 C2 C3 H3B 111.5 . . ?
 H3A C3 H3B 109.3 . . ?
 C5 C4 N1 117.93(11) . . ?
 C5 C4 C9 121.92(11) . . ?
 C9 C4 N1 120.01(11) . . ?
 C4 C5 C10 123.23(11) . . ?
 C6 C5 C4 117.90(12) . . ?
 C6 C5 C10 118.86(11) . . ?
 C5 C6 H6 119.4 . . ?
 C7 C6 C5 121.18(12) . . ?
 C7 C6 H6 119.4 . . ?
 C6 C7 H7 120.0 . . ?
 C6 C7 C8 120.06(12) . . ?
 C8 C7 H7 120.0 . . ?
 C7 C8 H8 119.4 . . ?
 C7 C8 C9 121.29(12) . . ?
 C9 C8 H8 119.4 . . ?
 C4 C9 C13 123.47(11) . . ?
 C8 C9 C4 117.64(11) . . ?
 C8 C9 C13 118.87(11) . . ?
 C5 C10 H10 108.0 . . ?
 C5 C10 C11 111.79(11) . . ?
 C5 C10 C12 110.68(11) . . ?
 C11 C10 H10 108.0 . . ?
 C11 C10 C12 110.17(11) . . ?
 C12 C10 H10 108.0 . . ?
 C10 C11 H11A 109.5 . . ?
 C10 C11 H11B 109.5 . . ?
 C10 C11 H11C 109.5 . . ?
 H11A C11 H11B 109.5 . . ?
 H11A C11 H11C 109.5 . . ?
 H11B C11 H11C 109.5 . . ?
 C10 C12 H12A 109.5 . . ?
 C10 C12 H12B 109.5 . . ?
 C10 C12 H12C 109.5 . . ?
 H12A C12 H12B 109.5 . . ?
 H12A C12 H12C 109.5 . . ?
 H12B C12 H12C 109.5 . . ?
 C9 C13 H13 107.9 . . ?
 C9 C13 C14 111.92(11) . . ?
 C9 C13 C15 110.87(10) . . ?
 C14 C13 H13 107.9 . . ?
 C15 C13 H13 107.9 . . ?
 C15 C13 C14 110.12(11) . . ?
 C13 C14 H14A 109.5 . . ?
 C13 C14 H14B 109.5 . . ?
 C13 C14 H14C 109.5 . . ?
 H14A C14 H14B 109.5 . . ?
 H14A C14 H14C 109.5 . . ?
 H14B C14 H14C 109.5 . . ?
 C13 C15 H15A 109.5 . . ?
 C13 C15 H15B 109.5 . . ?
 C13 C15 H15C 109.5 . . ?
 H15A C15 H15B 109.5 . . ?
 H15A C15 H15C 109.5 . . ?
 H15B C15 H15C 109.5 . . ?
 C17 C16 N2 120.34(11) . . ?
 C17 C16 C21 122.20(11) . . ?
 C21 C16 N2 117.35(11) . . ?
 C16 C17 C22 122.33(11) . . ?
 C18 C17 C16 117.49(12) . . ?
 C18 C17 C22 120.17(12) . . ?
 C17 C18 H18 119.3 . . ?
 C19 C18 C17 121.36(12) . . ?
 C19 C18 H18 119.3 . . ?
 C18 C19 H19 120.0 . . ?
 C18 C19 C20 119.98(12) . . ?
 C20 C19 H19 120.0 . . ?
 C19 C20 H20 119.5 . . ?
 C19 C20 C21 121.02(12) . . ?
 C21 C20 H20 119.5 . . ?
 C16 C21 C25 122.25(11) . . ?
 C20 C21 C16 117.94(12) . . ?
 C20 C21 C25 119.81(11) . . ?
 C17 C22 H22 107.9 . . ?
 C17 C22 C23 111.07(12) . . ?
 C17 C22 C24 111.06(11) . . ?
 C23 C22 H22 107.9 . . ?
 C23 C22 C24 110.84(11) . . ?
 C24 C22 H22 107.9 . . ?
 C22 C23 H23A 109.5 . . ?
 C22 C23 H23B 109.5 . . ?
 C22 C23 H23C 109.5 . . ?
 H23A C23 H23B 109.5 . . ?
 H23A C23 H23C 109.5 . . ?
 H23B C23 H23C 109.5 . . ?
 C22 C24 H24A 109.5 . . ?
 C22 C24 H24B 109.5 . . ?
 C22 C24 H24C 109.5 . . ?
 H24A C24 H24B 109.5 . . ?
 H24A C24 H24C 109.5 . . ?
 H24B C24 H24C 109.5 . . ?
 C21 C25 H25 107.6 . . ?
 C21 C25 C26 111.77(11) . . ?
 C21 C25 C27 111.11(11) . . ?
 C26 C25 H25 107.6 . . ?
 C26 C25 C27 110.89(11) . . ?
 C27 C25 H25 107.6 . . ?
 C25 C26 H26A 109.5 . . ?
 C25 C26 H26B 109.5 . . ?
 C25 C26 H26C 109.5 . . ?
 H26A C26 H26B 109.5 . . ?
 H26A C26 H26C 109.5 . . ?
 H26B C26 H26C 109.5 . . ?
 C25 C27 H27A 109.5 . . ?
 C25 C27 H27B 109.5 . . ?
 C25 C27 H27C 109.5 . . ?
 H27A C27 H27B 109.5 . . ?
 H27A C27 H27C 109.5 . . ?
 H27B C27 H27C 109.5 . . ?
 O1 C28 Ni1 124.24(10) . . ?
 O1 C28 C29 118.88(11) . . ?
 C29 C28 Ni1 116.37(9) . . ?
 C30 C29 C28 118.64(12) . . ?
 C34 C29 C28 121.87(11) . . ?
 C34 C29 C30 119.42(12) . . ?
 C29 C30 H30 119.9 . . ?
 C31 C30 C29 120.22(13) . . ?
 C31 C30 H30 119.9 . . ?
 C30 C31 H31 120.0 . . ?
 C32 C31 C30 120.06(13) . . ?
 C32 C31 H31 120.0 . . ?
 C31 C32 H32 120.0 . . ?
 C31 C32 C33 119.91(13) . . ?
 C33 C32 H32 120.0 . . ?
 C32 C33 H33 120.0 . . ?
 C34 C33 C32 119.97(13) . . ?
 C34 C33 H33 120.0 . . ?
 C29 C34 C33 120.35(13) . . ?
 C29 C34 H34 119.8 . . ?
 C33 C34 H34 119.8 . . ?
 N3 C35 H35A 109.5 . . ?
 N3 C35 H35B 109.5 . . ?
 N3 C35 H35C 109.5 . . ?
 H35A C35 H35B 109.5 . . ?
 H35A C35 H35C 109.5 . . ?
 H35B C35 H35C 109.5 . . ?
 O2 C36 O3 123.30(12) . . ?
 O2 C36 N3 117.32(12) . . ?
 N3 C36 O3 119.38(11) . . ?
 O3 C37 C38 109.78(11) . . ?
 O3 C37 C39 111.18(11) . . ?
 O3 C37 C40 101.49(11) . . ?
 C38 C37 C40 111.22(11) . . ?
 C39 C37 C38 112.20(12) . . ?
 C39 C37 C40 110.48(12) . . ?
 C37 C38 H38A 109.5 . . ?
 C37 C38 H38B 109.5 . . ?
 C37 C38 H38C 109.5 . . ?
 H38A C38 H38B 109.5 . . ?
 H38A C38 H38C 109.5 . . ?
 H38B C38 H38C 109.5 . . ?
 C37 C39 H39A 109.5 . . ?
 C37 C39 H39B 109.5 . . ?
 C37 C39 H39C 109.5 . . ?
 H39A C39 H39B 109.5 . . ?
 H39A C39 H39C 109.5 . . ?
 H39B C39 H39C 109.5 . . ?
 C37 C40 H40A 109.5 . . ?
 C37 C40 H40B 109.5 . . ?
 C37 C40 H40C 109.5 . . ?
 H40A C40 H40B 109.5 . . ?
 H40A C40 H40C 109.5 . . ?
 H40B C40 H40C 109.5 . . ?

loop_
  _geom_torsion_atom_site_label_1
  _geom_torsion_atom_site_label_2
  _geom_torsion_atom_site_label_3
  _geom_torsion_atom_site_label_4
  _geom_torsion
  _geom_torsion_site_symmetry_1
  _geom_torsion_site_symmetry_2
  _geom_torsion_site_symmetry_3
  _geom_torsion_site_symmetry_4
  _geom_torsion_publ_flag
 Ni1 O2 C36 O3 -173.48(12) . . . . ?
 Ni1 O2 C36 N3 6.39(12) . . . . ?
 Ni1 N3 C36 O2 -6.80(13) . . . . ?
 Ni1 N3 C36 O3 173.08(11) . . . . ?
 Ni1 C28 C29 C30 141.59(10) . . . . ?
 Ni1 C28 C29 C34 -35.28(16) . . . . ?
 O1 C28 C29 C30 -30.59(18) . . . . ?
 O1 C28 C29 C34 152.54(13) . . . . ?
 O2 Ni1 C1 N1 126.75(10) . . . . ?
 O2 Ni1 C1 N2 -56.23(11) . . . . ?
 O2 Ni1 C28 O1 111.7(2) . . . . ?
 O2 Ni1 C28 C29 -60.0(3) . . . . ?
 N1 C2 C3 N2 19.81(12) . . . . ?
 N1 C4 C5 C6 175.90(11) . . . . ?
 N1 C4 C5 C10 -3.12(18) . . . . ?
 N1 C4 C9 C8 -176.21(11) . . . . ?
 N1 C4 C9 C13 2.07(18) . . . . ?
 N2 C16 C17 C18 -176.67(11) . . . . ?
 N2 C16 C17 C22 3.19(18) . . . . ?
 N2 C16 C21 C20 176.12(11) . . . . ?
 N2 C16 C21 C25 -3.85(17) . . . . ?
 N3 Ni1 C1 N1 141.9(2) . . . . ?
 N3 Ni1 C1 N2 -41.1(3) . . . . ?
 N3 Ni1 C28 O1 126.37(12) . . . . ?
 N3 Ni1 C28 C29 -45.35(10) . . . . ?
 C1 Ni1 C28 O1 -49.77(12) . . . . ?
 C1 Ni1 C28 C29 138.51(10) . . . . ?
 C1 N1 C2 C3 -17.87(13) . . . . ?
 C1 N1 C4 C5 123.81(13) . . . . ?
 C1 N1 C4 C9 -60.25(16) . . . . ?
 C1 N2 C3 C2 -17.87(13) . . . . ?
 C1 N2 C16 C17 -82.95(16) . . . . ?
 C1 N2 C16 C21 100.73(14) . . . . ?
 C2 N1 C1 Ni1 -175.21(9) . . . . ?
 C2 N1 C1 N2 7.35(13) . . . . ?
 C2 N1 C4 C5 -77.25(15) . . . . ?
 C2 N1 C4 C9 98.69(14) . . . . ?
 C3 N2 C1 Ni1 -170.20(8) . . . . ?
 C3 N2 C1 N1 7.33(14) . . . . ?
 C3 N2 C16 C17 99.30(14) . . . . ?
 C3 N2 C16 C21 -77.02(15) . . . . ?
 C4 N1 C1 Ni1 -14.88(17) . . . . ?
 C4 N1 C1 N2 167.69(11) . . . . ?
 C4 N1 C2 C3 -179.24(10) . . . . ?
 C4 C5 C6 C7 0.2(2) . . . . ?
 C4 C5 C10 C11 -124.83(13) . . . . ?
 C4 C5 C10 C12 111.94(14) . . . . ?
 C4 C9 C13 C14 128.35(13) . . . . ?
 C4 C9 C13 C15 -108.26(14) . . . . ?
 C5 C4 C9 C8 -0.43(18) . . . . ?
 C5 C4 C9 C13 177.85(11) . . . . ?
 C5 C6 C7 C8 0.1(2) . . . . ?
 C6 C5 C10 C11 56.15(16) . . . . ?
 C6 C5 C10 C12 -67.07(15) . . . . ?
 C6 C7 C8 C9 -0.5(2) . . . . ?
 C7 C8 C9 C4 0.65(19) . . . . ?
 C7 C8 C9 C13 -177.72(12) . . . . ?
 C8 C9 C13 C14 -53.39(16) . . . . ?
 C8 C9 C13 C15 70.00(15) . . . . ?
 C9 C4 C5 C6 0.04(19) . . . . ?
 C9 C4 C5 C10 -178.99(11) . . . . ?
 C10 C5 C6 C7 179.22(13) . . . . ?
 C16 N2 C1 Ni1 11.90(17) . . . . ?
 C16 N2 C1 N1 -170.57(11) . . . . ?
 C16 N2 C3 C2 160.19(10) . . . . ?
 C16 C17 C18 C19 1.02(19) . . . . ?
 C16 C17 C22 C23 118.92(13) . . . . ?
 C16 C17 C22 C24 -117.23(13) . . . . ?
 C16 C21 C25 C26 -113.97(14) . . . . ?
 C16 C21 C25 C27 121.58(13) . . . . ?
 C17 C16 C21 C20 -0.13(18) . . . . ?
 C17 C16 C21 C25 179.90(11) . . . . ?
 C17 C18 C19 C20 -0.8(2) . . . . ?
 C18 C17 C22 C23 -61.23(16) . . . . ?
 C18 C17 C22 C24 62.62(16) . . . . ?
 C18 C19 C20 C21 0.1(2) . . . . ?
 C19 C20 C21 C16 0.33(19) . . . . ?
 C19 C20 C21 C25 -179.70(12) . . . . ?
 C20 C21 C25 C26 66.06(15) . . . . ?
 C20 C21 C25 C27 -58.39(16) . . . . ?
 C21 C16 C17 C18 -0.53(18) . . . . ?
 C21 C16 C17 C22 179.32(11) . . . . ?
 C22 C17 C18 C19 -178.84(12) . . . . ?
 C28 Ni1 C1 N1 -57.41(11) . . . . ?
 C28 Ni1 C1 N2 119.62(11) . . . . ?
 C28 C29 C30 C31 -174.55(12) . . . . ?
 C28 C29 C34 C33 176.35(13) . . . . ?
 C29 C30 C31 C32 -1.9(2) . . . . ?
 C30 C29 C34 C33 -0.5(2) . . . . ?
 C30 C31 C32 C33 -0.5(2) . . . . ?
 C31 C32 C33 C34 2.4(2) . . . . ?
 C32 C33 C34 C29 -1.9(2) . . . . ?
 C34 C29 C30 C31 2.4(2) . . . . ?
 C35 N3 C36 O2 -178.19(13) . . . . ?
 C35 N3 C36 O3 1.7(2) . . . . ?
 C36 O3 C37 C38 -67.20(15) . . . . ?
 C36 O3 C37 C39 57.56(16) . . . . ?
 C36 O3 C37 C40 175.05(12) . . . . ?
 C37 O3 C36 O2 3.40(19) . . . . ?
 C37 O3 C36 N3 -176.47(12) . . . . ?

_shelx_res_file
;
TITL kenvgp09_a.res in P-1
    kenvgp09.res
    created by SHELXL-2019/2 at 10:40:22 on 02-Mar-2023
REM Old TITL KENVGP09_auto in P-1
REM SHELXT solution in P-1: R1 0.094, Rweak 0.006, Alpha 0.041
REM <I/s> 0.000 for 0 systematic absences, Orientation as input
REM Formula found by SHELXT: C40 N3 O3 Ni
CELL 1.54184 11.4567 12.4682 13.8153 77.093 83.997 88.742
ZERR 2 0.0001 0.0002 0.0001 0.001 0.001 0.001
LATT 1
SFAC C H N Ni O
UNIT 80 110 6 2 6

L.S. 12
PLAN  6
SIZE 0.121 0.07 0.033
TEMP -173
CONF
FREE Ni1 C36
BOND $H
list 4
MORE -1
fmap 2 53
acta 149.008
OMIT 14 1 6
REM <olex2.extras>
REM <HklSrc "%.\\KENVGP09.hkl">
REM </olex2.extras>

WGHT    0.029100    0.991100
FVAR       0.55149
NI1   4    0.677736    0.665278    0.725724    11.00000    0.01619    0.01738 =
         0.01843   -0.00722   -0.00104   -0.00120
O1    5    0.779158    0.590579    0.565327    11.00000    0.02997    0.02658 =
         0.02170   -0.01029    0.00468   -0.00689
O2    5    0.604466    0.772683    0.807922    11.00000    0.01784    0.02537 =
         0.02988   -0.01461   -0.00267    0.00102
O3    5    0.405315    0.799487    0.799634    11.00000    0.01755    0.03020 =
         0.02908   -0.01407   -0.00141    0.00313
N1    3    0.919106    0.609407    0.757885    11.00000    0.01620    0.01415 =
         0.01779   -0.00356   -0.00048   -0.00121
N2    3    0.893151    0.783995    0.699277    11.00000    0.01538    0.01434 =
         0.01864   -0.00435   -0.00241   -0.00028
N3    3    0.509102    0.670585    0.731036    11.00000    0.01728    0.02907 =
         0.02955   -0.01468   -0.00181   -0.00158
C1    1    0.837770    0.686468    0.729461    11.00000    0.02113    0.01453 =
         0.01185   -0.00596   -0.00048    0.00047
C2    1    1.035215    0.657854    0.759047    11.00000    0.01835    0.01620 =
         0.02229   -0.00379   -0.00253   -0.00060
AFIX  23
H2A   2    1.098879    0.616556    0.729402    11.00000   -1.20000
H2B   2    1.050725    0.660424    0.827657    11.00000   -1.20000
AFIX   0
C3    1    1.021973    0.772876    0.694793    11.00000    0.01728    0.01650 =
         0.02287   -0.00354   -0.00174   -0.00077
AFIX  23
H3A   2    1.057381    0.829238    0.723118    11.00000   -1.20000
H3B   2    1.057757    0.778112    0.625493    11.00000   -1.20000
AFIX   0
C4    1    0.893275    0.498877    0.812046    11.00000    0.01737    0.01461 =
         0.01771   -0.00271   -0.00183   -0.00128
C5    1    0.939990    0.412266    0.770126    11.00000    0.02118    0.01673 =
         0.01921   -0.00445   -0.00063   -0.00033
C6    1    0.921289    0.304974    0.825772    11.00000    0.03024    0.01573 =
         0.02426   -0.00573    0.00311    0.00088
AFIX  43
H6    2    0.952191    0.245127    0.799053    11.00000   -1.20000
AFIX   0
C7    1    0.858576    0.284146    0.919134    11.00000    0.03115    0.01558 =
         0.02507   -0.00090    0.00357   -0.00164
AFIX  43
H7    2    0.846799    0.210501    0.955953    11.00000   -1.20000
AFIX   0
C8    1    0.812798    0.370787    0.959119    11.00000    0.02455    0.02102 =
         0.01927   -0.00207    0.00247   -0.00119
AFIX  43
H8    2    0.769348    0.355513    1.023109    11.00000   -1.20000
AFIX   0
C9    1    0.829336    0.479659    0.907241    11.00000    0.01867    0.01846 =
         0.01816   -0.00486   -0.00230    0.00066
C10   1    1.010978    0.430247    0.668439    11.00000    0.02540    0.01723 =
         0.01844   -0.00542    0.00207   -0.00024
AFIX  13
H10   2    1.009290    0.510575    0.636778    11.00000   -1.20000
AFIX   0
C11   1    0.958741    0.367545    0.599350    11.00000    0.03060    0.02321 =
         0.02419   -0.01023   -0.00089    0.00076
AFIX 137
H11A  2    0.957427    0.288607    0.629830    11.00000   -1.50000
H11B  2    1.006883    0.380726    0.534878    11.00000   -1.50000
H11C  2    0.878547    0.393250    0.589210    11.00000   -1.50000
AFIX   0
C12   1    1.139484    0.396628    0.679473    11.00000    0.02626    0.02876 =
         0.02293   -0.00955    0.00192    0.00150
AFIX 137
H12A  2    1.172555    0.438585    0.722264    11.00000   -1.50000
H12B  2    1.184521    0.412029    0.613555    11.00000   -1.50000
H12C  2    1.143392    0.317812    0.709644    11.00000   -1.50000
AFIX   0
C13   1    0.780860    0.571495    0.956731    11.00000    0.02170    0.01914 =
         0.01622   -0.00503   -0.00072    0.00207
AFIX  13
H13   2    0.790328    0.642532    0.905887    11.00000   -1.20000
AFIX   0
C14   1    0.649997    0.555665    0.992776    11.00000    0.02386    0.03210 =
         0.02944   -0.01022    0.00297    0.00273
AFIX 137
H14A  2    0.606454    0.550738    0.936521    11.00000   -1.50000
H14B  2    0.621090    0.618372    1.020283    11.00000   -1.50000
H14C  2    0.638745    0.487761    1.044577    11.00000   -1.50000
AFIX   0
C15   1    0.849898    0.580046    1.043460    11.00000    0.03455    0.03162 =
         0.02825   -0.01458   -0.01050    0.00849
AFIX 137
H15A  2    0.840405    0.511893    1.095138    11.00000   -1.50000
H15B  2    0.820392    0.642199    1.071524    11.00000   -1.50000
H15C  2    0.933204    0.591536    1.019382    11.00000   -1.50000
AFIX   0
C16   1    0.839880    0.890964    0.675911    11.00000    0.01671    0.01321 =
         0.02106   -0.00339   -0.00165   -0.00103
C17   1    0.802018    0.931789    0.581438    11.00000    0.01857    0.01753 =
         0.02110   -0.00280   -0.00326   -0.00360
C18   1    0.756706    1.038646    0.561705    11.00000    0.02385    0.01988 =
         0.02476   -0.00026   -0.00677   -0.00043
AFIX  43
H18   2    0.729178    1.068029    0.498643    11.00000   -1.20000
AFIX   0
C19   1    0.751138    1.102517    0.632213    11.00000    0.02384    0.01693 =
         0.03314   -0.00344   -0.00445    0.00285
AFIX  43
H19   2    0.721006    1.175272    0.616967    11.00000   -1.20000
AFIX   0
C20   1    0.789533    1.060263    0.725004    11.00000    0.02212    0.01808 =
         0.02803   -0.00845   -0.00134    0.00075
AFIX  43
H20   2    0.785269    1.104513    0.773026    11.00000   -1.20000
AFIX   0
C21   1    0.834297    0.953871    0.748954    11.00000    0.01689    0.01844 =
         0.02120   -0.00543   -0.00077   -0.00178
C22   1    0.809147    0.864537    0.502019    11.00000    0.02800    0.01892 =
         0.01946   -0.00248   -0.00599   -0.00382
AFIX  13
H22   2    0.842723    0.790989    0.530709    11.00000   -1.20000
AFIX   0
C23   1    0.687303    0.845968    0.472996    11.00000    0.03348    0.03617 =
         0.02935   -0.00783   -0.00993   -0.00959
AFIX 137
H23A  2    0.636173    0.811927    0.532880    11.00000   -1.50000
H23B  2    0.693561    0.797351    0.425902    11.00000   -1.50000
H23C  2    0.654043    0.916719    0.441597    11.00000   -1.50000
AFIX   0
C24   1    0.890977    0.919043    0.410208    11.00000    0.03668    0.02546 =
         0.02233   -0.00473    0.00050   -0.00527
AFIX 137
H24A  2    0.860605    0.991988    0.381339    11.00000   -1.50000
H24B  2    0.895115    0.873487    0.360604    11.00000   -1.50000
H24C  2    0.969593    0.926544    0.429909    11.00000   -1.50000
AFIX   0
C25   1    0.875222    0.909548    0.851676    11.00000    0.02372    0.01793 =
         0.02080   -0.00784   -0.00339    0.00169
AFIX  13
H25   2    0.909310    0.834870    0.852462    11.00000   -1.20000
AFIX   0
C26   1    0.773394    0.896584    0.934139    11.00000    0.02921    0.03618 =
         0.02298   -0.00864   -0.00054    0.00003
AFIX 137
H26A  2    0.736704    0.968374    0.933917    11.00000   -1.50000
H26B  2    0.802884    0.867448    0.998949    11.00000   -1.50000
H26C  2    0.715259    0.845614    0.922457    11.00000   -1.50000
AFIX   0
C27   1    0.971849    0.981937    0.871644    11.00000    0.02724    0.02782 =
         0.02823   -0.00914   -0.00830   -0.00091
AFIX 137
H27A  2    1.033115    0.994133    0.815238    11.00000   -1.50000
H27B  2    1.005892    0.945291    0.932664    11.00000   -1.50000
H27C  2    0.938509    1.052810    0.879838    11.00000   -1.50000
AFIX   0
C28   1    0.711005    0.569997    0.641025    11.00000    0.02087    0.01938 =
         0.01871   -0.00551   -0.00328   -0.00091
C29   1    0.636041    0.467564    0.661581    11.00000    0.02003    0.01792 =
         0.02170   -0.00696   -0.00280    0.00058
C30   1    0.602355    0.429988    0.580870    11.00000    0.02718    0.02074 =
         0.02049   -0.00572   -0.00375   -0.00051
AFIX  43
H30   2    0.632087    0.464853    0.514794    11.00000   -1.20000
AFIX   0
C31   1    0.525517    0.341800    0.596728    11.00000    0.03481    0.02365 =
         0.02739   -0.00931   -0.01032   -0.00349
AFIX  43
H31   2    0.500884    0.317861    0.541453    11.00000   -1.20000
AFIX   0
C32   1    0.484708    0.288650    0.693104    11.00000    0.03270    0.01956 =
         0.03302   -0.00287   -0.00942   -0.00705
AFIX  43
H32   2    0.431669    0.228634    0.703927    11.00000   -1.20000
AFIX   0
C33   1    0.521462    0.323245    0.773911    11.00000    0.03788    0.02575 =
         0.02378   -0.00023   -0.00379   -0.00844
AFIX  43
H33   2    0.495882    0.285164    0.840050    11.00000   -1.20000
AFIX   0
C34   1    0.595570    0.413472    0.757949    11.00000    0.03117    0.02587 =
         0.02166   -0.00619   -0.00411   -0.00548
AFIX  43
H34   2    0.618704    0.438321    0.813287    11.00000   -1.20000
AFIX   0
C35   1    0.405347    0.637842    0.693245    11.00000    0.02081    0.04125 =
         0.03512   -0.01965   -0.00413   -0.00145
AFIX 137
H35A  2    0.378831    0.699234    0.642751    11.00000   -1.50000
H35B  2    0.343010    0.617525    0.748267    11.00000   -1.50000
H35C  2    0.424010    0.574616    0.663152    11.00000   -1.50000
AFIX   0
C36   1    0.507554    0.748547    0.780384    11.00000    0.01754    0.02442 =
         0.02273   -0.00700   -0.00067    0.00069
C37   1    0.401563    0.891826    0.849943    11.00000    0.02175    0.02304 =
         0.02437   -0.00783   -0.00157    0.00466
C38   1    0.430108    0.851000    0.957129    11.00000    0.02448    0.03331 =
         0.02385   -0.00807   -0.00108    0.00372
AFIX 137
H38A  2    0.378278    0.789336    0.990452    11.00000   -1.50000
H38B  2    0.418442    0.910821    0.992649    11.00000   -1.50000
H38C  2    0.511984    0.826554    0.957308    11.00000   -1.50000
AFIX   0
C39   1    0.482302    0.984239    0.792621    11.00000    0.03263    0.02466 =
         0.03591   -0.00102   -0.00181    0.00200
AFIX 137
H39A  2    0.564102    0.960249    0.795950    11.00000   -1.50000
H39B  2    0.469599    1.048646    0.822094    11.00000   -1.50000
H39C  2    0.465420    1.003586    0.722748    11.00000   -1.50000
AFIX   0
C40   1    0.273717    0.927256    0.846111    11.00000    0.02576    0.03470 =
         0.02832   -0.00905   -0.00290    0.00979
AFIX 137
H40A  2    0.257977    0.953624    0.776400    11.00000   -1.50000
H40B  2    0.258359    0.986495    0.881910    11.00000   -1.50000
H40C  2    0.222570    0.864441    0.877557    11.00000   -1.50000
AFIX   0
HKLF 4


REM  kenvgp09_a.res in P-1
REM wR2 = 0.0817, GooF = S = 1.070, Restrained GooF = 1.070 for all data
REM R1 = 0.0328 for 7513 Fo > 4sig(Fo) and 0.0358 for all 8230 data
REM 436 parameters refined using 0 restraints

END

WGHT      0.0291      0.9911

REM Highest difference peak  0.280,  deepest hole -0.393,  1-sigma level  0.043
Q1    1   0.6641  0.5203  0.6579  11.00000  0.05    0.28
Q2    1   0.8048  0.9007  0.5401  11.00000  0.05    0.28
Q3    1   0.8561  0.9382  0.7976  11.00000  0.05    0.27
Q4    1   0.9811  0.4222  0.7218  11.00000  0.05    0.27
Q5    1   0.8077  0.5236  0.9317  11.00000  0.05    0.25
Q6    1   0.8430  0.8889  0.4602  11.00000  0.05    0.24
;
_shelx_res_checksum                13172
_shelx_hkl_file
;
   0   0  -1   26.25    1.74
   0   0   1   29.03    1.77
   0   0   2 5186.39  218.22
   0   0   2 5271.22  218.75
   0   0  -2 5309.33  218.76
   0   0   2 5239.44  218.74
   0   0  -2 4967.76  218.08
   0   0   3  521.41   22.78
   0   0   3  506.22   23.55
   0   0  -3  503.49   23.49
   0   0   3  507.38   23.36
   0   0   3  486.86   23.21
   0   0   3  533.66   23.56
   0   0   4 1619.69   70.34
   0   0   4 1615.73   71.41
   0   0  -4 1563.72   71.63
   0   0  -4 1657.50   71.52
   0   0   4 1626.01   71.12
   0   0   4 1651.18   71.30
   0   0   4 1674.72   71.42
   0   0   5    8.24    1.64
   0   0  -5    9.15    2.60
   0   0   5    5.90    2.08
   0   0  -5    4.76    2.32
   0   0   5    9.72    2.33
   0   0   5    6.81    2.17
   0   0   5    8.70    2.26
   0   0   5    6.99    1.02
   0   0  -5    7.75    2.30
   0   0   6  454.97   22.46
   0   0   6  451.85   22.30
   0   0   6  453.67   22.13
   0   0   6  409.77   19.07
   0   0  -6  457.66   22.88
   0   0  -6  413.81   22.74
   0   0   6  435.77   22.48
   0   0   6  433.36   20.73
   0   0  -6  446.21   22.95
   0   0  -6  434.87   22.53
   0   0   7  240.66   14.29
   0   0   7  258.65   14.97
   0   0  -7  232.77   14.91
   0   0   7  229.68   14.35
   0   0   7  260.65   15.18
   0   0   7  233.10   11.55
   0   0  -7  232.65   15.19
   0   0   7  225.31   12.67
   0   0  -7  219.88   14.86
   0   0  -7  248.14   14.96
   0   0  -8  100.39    9.40
   0   0   8  101.05    8.69
   0   0   8  113.97    8.97
   0   0  -8  116.60   10.06
   0   0   8  116.89    9.78
   0   0   8  115.36    6.41
   0   0   8  109.36    7.31
   0   0  -8  104.09    9.42
   0   0   8   99.53    5.64
   0   0  -8  107.50    9.25
   0   0   8   99.11    5.59
   0   0  -8  102.44    9.42
   0   0   9  242.93   15.75
   0   0  -9  230.06   16.39
   0   0   9  253.22   15.59
   0   0  -9  222.72   13.26
   0   0   9  219.55   11.68
   0   0   9  245.66   16.42
   0   0  -9  226.77   16.53
   0   0  -9  238.69   16.60
   0   0  -9  246.16   16.21
   0   0   9  209.61   10.77
   0   0  -9  217.99   15.93
   0   0  10    5.38    3.04
   0   0 -10    2.14    3.63
   0   0  10    3.41    2.36
   0   0 -10    7.86    3.67
   0   0 -10    3.59    1.67
   0   0  10    3.51    1.89
   0   0 -10    4.53    1.33
   0   0  10    4.77    1.50
   0   0 -10    5.36    1.73
   0   0 -10    4.96    3.36
   0   0 -10    1.07    3.26
   0   0 -10    3.12    3.02
   0   0  11   10.23    3.47
   0   0 -11   12.01    4.47
   0   0  11    9.80    3.35
   0   0 -11    6.27    4.12
   0   0 -11   12.81    2.44
   0   0  11    5.21    2.17
   0   0 -11   10.70    1.86
   0   0  11    9.18    2.01
   0   0 -11   14.41    2.33
   0   0 -11   13.13    4.45
   0   0 -11    9.92    4.22
   0   0 -11    8.12    3.95
   0   0 -12    8.95    4.36
   0   0  12    9.54    3.48
   0   0  12   15.09    4.16
   0   0 -12   12.61    2.28
   0   0  12   13.46    2.36
   0   0 -12   13.82    5.18
   0   0 -12   18.53    4.88
   0   0  12   14.74    2.72
   0   0 -12   10.64    4.38
   0   0 -12   13.81    2.56
   0   0 -12    8.58    4.18
   0   0 -13  104.07    7.03
   0   0  13  108.37    7.39
   0   0  13  109.63    7.06
   0   0 -13  120.92    6.96
   0   0 -14   17.85    2.61
   0   0 -14   13.90    2.52
   0   0  14   16.76    2.62
   0   0  14   14.58    2.39
   0   0 -14   11.86    2.08
   0   0 -15    5.24    1.68
   0   0 -15    4.60    1.82
   0   0  15    5.74    1.86
   0   0 -15    5.70    1.50
   0   0  15    3.28    1.46
   0   0 -16   11.08    1.67
   0   0 -16   12.22    1.79
   0   0 -16   12.14    1.62
   0   0  16   14.10    1.68
   0   0 -17   10.08    1.05
   0   0 -17    7.03    0.95
   0   0  17    9.41    1.00
   0   1 -16   61.90    3.71
   0   1 -16   59.87    3.70
   0   1 -16   55.05    3.33
   0  -1  16   62.47    3.63
   0   1 -15   23.09    2.58
   0  -1  15   23.24    2.71
   0   1 -15   24.26    2.59
   0   1 -15   22.60    2.31
   0   1 -15   27.77    2.47
   0  -1  15   24.49    2.52
   0  -1  14    0.96    1.50
   0   1 -14   -0.22    1.61
   0   1 -14    0.75    1.78
   0  -1  14    4.55    1.99
   0   1 -14    1.00    1.66
   0  -1  13   25.26    2.96
   0   1 -13   20.79    2.78
   0   1 -13   16.93    2.61
   0   1 -13   16.47    2.74
   0  -1  13   26.97    3.34
   0   1 -12   47.37    4.12
   0  -1  12   51.21    4.28
   0   1 -12   52.57    8.71
   0   1 -12   49.23    4.39
   0  -1  12   53.74    4.68
   0   1 -12   54.76    8.05
   0   1 -12   57.06    7.54
   0  -1  12   22.76    5.47
   0  -1  12   29.56    5.93
   0   1 -12   37.20    7.35
   0  -1  11   13.59    4.16
   0  -1  11   25.55    5.11
   0   1 -11   34.36    6.66
   0  -1  11   14.99    2.71
   0   1 -11    9.06    4.99
   0   1 -11   17.80    2.78
   0  -1  11   19.47    2.57
   0   1 -11   17.38    2.50
   0   1 -11   18.53    2.44
   0   1 -11   17.72    5.32
   0   1 -11   24.15    5.08
   0   1 -11   17.04    4.82
   0   1 -10   52.12    7.65
   0  -1  10   71.01    8.02
   0  -1  10   69.78    8.10
   0  -1  10   67.34    5.04
   0   1 -10   76.30    9.26
   0   1 -10   61.71    4.71
   0   1 -10   64.05    4.69
   0  -1  10   65.08    4.67
   0   1 -10   63.58    4.44
   0  -1  10   51.83    4.00
   0   1 -10   69.07    8.78
   0   1 -10   72.08    8.22
   0   1 -10   54.22    7.81
   0  -1   9   -0.84    2.64
   0  -1   9    1.72    2.49
   0   1  -9    2.04    2.96
   0  -1   9   -0.27    1.47
   0  -1   9    0.91    2.87
   0  -1   9    1.51    1.59
   0   1  -9    1.68    2.33
   0  -1   9    1.07    1.26
   0   1  -9    2.83    2.61
   0   1  -9    2.90    2.92
   0  -1   8  267.91   16.55
   0  -1   8  281.00   16.81
   0  -1   8  289.91   17.15
   0  -1   8  261.03   12.95
   0  -1   8  255.87   16.73
   0   1  -8  262.32   17.53
   0  -1   8  244.62   14.57
   0   1  -8  257.84   16.54
   0  -1   8  243.65   12.28
   0   1  -8  265.79   17.25
   0   1  -8  285.66   17.54
   0  -1   7   16.00    1.94
   0  -1   7   15.23    3.48
   0  -1   7   19.37    3.55
   0  -1   7   19.24    3.67
   0   1  -7   14.05    2.09
   0  -1   7   17.86    3.68
   0   1  -7   13.76    3.91
   0  -1   7   21.98    2.31
   0  -1   7   18.05    2.88
   0   1  -7   16.58    3.54
   0   1  -7   11.38    3.53
   0   1  -7   14.28    3.78
   0  -1   6   21.21    3.58
   0  -1   6   26.92    3.72
   0  -1   6   17.97    3.55
   0   1  -6   14.82    3.34
   0  -1   6   24.89    3.94
   0  -1   6   33.68    3.51
   0   1  -6   21.32    3.97
   0   1  -6   22.77    3.94
   0  -1   5  255.56   13.99
   0  -1   5  244.84   14.05
   0  -1   5  232.38   13.92
   0  -1   5  254.70   14.21
   0   1  -5  272.44   14.86
   0  -1   5  255.49   13.31
   0   1  -5  255.23   14.44
   0   1  -5  249.50   14.32
   0  -1   4  114.62    7.01
   0  -1   4  104.69    7.06
   0   1  -4  108.44    7.42
   0  -1   4  113.86    7.25
   0  -1   4   98.84    6.43
   0   1  -4  105.75    7.17
   0   1  -4   98.71    7.08
   0   1  -3 9603.69  408.47
   0  -1   3 9953.31  408.26
   0  -1   3 9942.54  408.36
   0  -1   3 9652.58  408.00
   0   1  -3 9471.76  406.66
   0   1  -3 9574.72  406.66
   0   1  -3 9999.00  408.64
   0  -1   2 1140.68   49.11
   0   1  -2 1138.90   49.91
   0  -1   2 1161.08   49.72
   0  -1   2 1151.96   49.77
   0   1  -2 1149.74   48.92
   0   1  -2 1154.81   48.93
   0   1  -2 1160.39   48.99
   0   1  -2 1126.38   48.97
   0   1  -2 1144.13   48.97
   0   1  -2 1136.91   48.98
   0   1  -2 1154.70   50.04
   0  -1   1 2695.97  113.63
   0  -1   1 2675.12  113.64
   0  -1   1 2672.84  113.25
   0  -1   1 2656.99  113.70
   0   1  -1 2693.77  113.56
   0   1  -1 2707.55  113.50
   0   1  -1 2697.10  113.54
   0   1  -1 2638.10  113.55
   0   1  -1 2662.15  113.55
   0   1  -1 2692.43  113.51
   0   1   0 1182.62   50.52
   0   1   1 3233.82  134.14
   0   1   1 3174.82  134.08
   0   1   1 3081.27  134.06
   0   1   1 3235.52  134.14
   0   1   1 3134.19  133.96
   0  -1  -2    6.60    0.68
   0  -1  -2    4.81    1.13
   0   1   2    5.02    1.02
   0   1   2    5.83    0.89
   0  -1  -2    5.90    1.29
   0   1   2    6.59    0.79
   0   1   2    5.46    0.81
   0   1   2    6.09    0.86
   0   1   2    4.83    0.80
   0   1   2    6.04    0.78
   0   1   2    5.83    0.85
   0   1   2    6.02    0.81
   0  -1  -2    5.29    1.09
   0   1   3   15.35    1.81
   0   1   3   20.58    2.11
   0  -1  -3   16.67    1.37
   0  -1  -3   16.34    2.28
   0  -1  -3   20.01    2.59
   0   1   3   21.87    1.65
   0   1   3   18.37    1.42
   0   1   3   19.31    1.41
   0   1   3   16.53    1.34
   0   1   3   19.44    1.39
   0  -1  -3   19.74    2.35
   0   1   4 1625.24   70.71
   0   1   4 1659.35   70.41
   0  -1  -4 1645.43   71.15
   0  -1  -4 1595.78   69.27
   0  -1  -4 1574.93   71.29
   0   1   4 1656.98   69.70
   0  -1  -4 1594.72   71.46
   0  -1  -4 1633.01   70.95
   0   1   5  305.58   14.96
   0  -1  -5  320.91   17.01
   0  -1  -5  303.02   16.47
   0  -1  -5  319.92   16.74
   0   1   5  343.95   16.95
   0   1   5  329.32   15.99
   0   1   5  317.34   16.26
   0   1   6 1188.93   51.87
   0  -1  -6 1164.26   54.49
   0  -1  -6 1185.67   53.96
   0   1   6 1176.37   53.54
   0   1   6 1168.47   53.14
   0  -1  -6 1198.56   54.32
   0   1   7    8.07    1.53
   0  -1  -7   13.56    3.54
   0  -1  -7    6.89    2.90
   0   1   7   11.07    2.64
   0   1   7    4.09    2.39
   0  -1  -7    9.10    3.46
   0   1   8  238.39   15.04
   0  -1  -8  270.62   16.37
   0   1   8  239.55   14.61
   0  -1  -8  241.01   16.15
   0   1   8  241.80   12.59
   0  -1  -8  223.66   15.85
   0   1   8  243.21   11.69
   0  -1  -8  235.65   15.57
   0   1   9   35.61    4.87
   0  -1  -9   31.85    5.68
   0   1   9   30.50    4.97
   0  -1  -9   28.87    5.44
   0  -1  -9   36.38    5.92
   0  -1  -9   27.18    5.08
   0   1   9   30.99    2.78
   0  -1  -9   32.72    5.45
   0   1  10  175.29   12.20
   0  -1 -10  154.86   11.05
   0  -1 -10  148.97   13.27
   0   1  10  158.34   12.35
   0  -1 -10  148.51    8.54
   0  -1 -10  139.75   13.15
   0  -1 -10  154.48    8.38
   0  -1 -10  154.55   13.36
   0  -1 -10  141.39   13.08
   0   1  10  151.38    8.23
   0  -1 -10  146.89   12.64
   0   1  11   70.43    7.63
   0   1  11   56.81    7.49
   0  -1 -11   56.11    8.43
   0  -1 -11   46.32    7.79
   0  -1 -11   70.03    5.03
   0  -1 -11   66.00    4.69
   0  -1 -11   70.68    8.99
   0  -1 -11   54.35    8.61
   0  -1 -11   71.64    8.88
   0   1  12  273.19   18.49
   0  -1 -12  266.84   20.26
   0  -1 -12  238.98   19.83
   0  -1 -12  269.03   13.88
   0  -1 -12  268.71   13.52
   0  -1 -12  281.99   20.37
   0  -1 -12  262.49   20.20
   0  -1 -12  256.51   19.38
   0  -1 -13  270.57   13.56
   0  -1 -13  280.47   14.06
   0  -1 -13  252.68   20.22
   0  -1 -13  253.47   20.03
   0  -1 -13  237.10   19.68
   0  -1 -13  289.08   20.45
   0  -1 -14  162.37    9.14
   0  -1 -14  163.72    9.15
   0  -1 -14  157.54    8.65
   0  -1 -15    0.86    1.54
   0  -1 -15    1.30    1.60
   0   1  15    0.59    1.01
   0  -1 -15    1.12    1.21
   0  -1 -16    0.75    1.33
   0  -1 -16    0.61    1.27
   0  -1 -17    8.83    1.10
   0  -1 -17    9.23    1.14
   0  -1 -17    9.16    1.04
   0   2 -16   -0.30    1.05
   0  -2  16   -0.35    0.84
   0   2 -16   -0.75    0.78
   0  -2  15   11.44    1.94
   0   2 -15   12.43    1.78
   0  -2  15   14.05    1.82
   0  -2  14   10.43    1.97
   0   2 -14    9.39    1.99
   0  -2  14    8.61    2.09
   0   2 -14   10.04    1.69
   0  -2  13   17.25    2.54
   0   2 -13   21.79    2.83
   0  -2  13   15.66    2.82
   0  -2  12  179.52    9.63
   0   2 -12  173.57    9.61
   0   2 -12  165.06   15.67
   0  -2  12  160.87    9.86
   0   2 -12  173.95   14.88
   0  -2  12  142.74   13.43
   0   2 -12  161.73   14.89
   0  -2  12  158.84   13.98
   0   2 -11   77.15    5.34
   0  -2  11   78.91    5.53
   0   2 -11   79.39    5.58
   0  -2  11   83.40    6.05
   0   2 -11   57.29    9.29
   0  -2  11   66.89    4.82
   0   2 -11   72.80    8.58
   0   2 -11   81.14    9.93
   0   2 -11   91.84   10.73
   0  -2  11   88.06    9.58
   0  -2  11   85.18    9.62
   0  -2  10   50.24    7.30
   0  -2  10   41.56    6.78
   0   2 -10   50.38    8.06
   0  -2  10   47.49    4.33
   0   2 -10   38.21    7.26
   0  -2  10   51.57    4.08
   0   2 -10   50.40    3.94
   0   2 -10   44.68    3.96
   0  -2  10   44.63    3.66
   0   2 -10   33.58    6.23
   0   2 -10   57.48    7.27
   0   2 -10   50.48    7.59
   0  -2   9    5.28    1.60
   0   2  -9    7.73    3.78
   0   2  -9    3.83    1.34
   0   2  -9    2.44    2.76
   0  -2   9   -0.93    2.59
   0  -2   9    0.94    2.03
   0   2  -9    7.07    3.85
   0  -2   9    7.26    1.93
   0   2  -9    7.65    3.70
   0  -2   9    6.15    1.60
   0   2  -9    4.96    1.61
   0  -2   9    1.84    1.86
   0   2  -9    4.01    1.48
   0  -2   9    4.60    1.54
   0   2  -9    5.20    3.29
   0  -2   8    6.52    3.03
   0  -2   8    5.75    2.97
   0   2  -8    3.45    3.03
   0  -2   8    5.69    2.50
   0   2  -8    9.40    3.86
   0  -2   8    5.53    1.77
   0  -2   8    5.58    2.97
   0  -2   8    7.45    2.36
   0   2  -8    3.32    2.82
   0   2  -8    3.49    2.80
   0   2  -8    5.44    1.30
   0   2  -8    6.26    2.83
   0  -2   7  336.33   19.94
   0  -2   7  403.94   21.52
   0  -2   7  358.92   20.96
   0   2  -7  361.78   21.22
   0  -2   7  361.02   17.12
   0   2  -7  391.26   22.16
   0  -2   7  361.07   20.71
   0  -2   7  360.92   19.58
   0   2  -7  379.62   20.34
   0   2  -7  394.51   21.48
   0   2  -7  345.20   16.61
   0   2  -7  376.28   21.46
   0  -2   6  508.64   27.00
   0   2  -6  509.34   27.05
   0  -2   6  543.19   26.56
   0  -2   6  510.84   23.47
   0  -2   6  523.00   26.68
   0   2  -6  576.08   28.12
   0  -2   6  505.63   25.77
   0   2  -6  540.90   26.27
   0   2  -6  516.85   26.95
   0   2  -6  510.32   27.17
   0   2  -5   84.61    7.10
   0  -2   5   89.63    7.22
   0  -2   5   99.71    6.97
   0   2  -5   81.50    4.39
   0  -2   5   94.45    7.03
   0   2  -5  116.94    8.24
   0  -2   5   85.49    6.51
   0   2  -5   85.42    6.47
   0   2  -5   86.02    7.04
   0   2  -5   89.49    7.35
   0  -2   4 1099.85   46.38
   0   2  -4 1090.15   46.89
   0  -2   4 1041.13   46.86
   0   2  -4  964.56   43.61
   0   2  -4 1049.45   47.30
   0  -2   4 1066.57   46.44
   0  -2   4 1089.07   46.39
   0   2  -4 1048.52   44.48
   0   2  -4 1097.34   46.89
   0   2  -4 1113.94   46.08
   0  -2   3  988.69   44.64
   0   2  -3  999.45   44.54
   0  -2   3 1010.24   44.15
   0   2  -3  993.80   43.21
   0   2  -3  947.35   43.03
   0   2  -3  998.24   43.21
   0   2  -3 1029.56   43.27
   0   2  -3 1030.30   44.62
   0   2  -3  982.65   43.71
   0  -2   3  967.97   44.12
   0  -2   2 5252.98  222.91
   0   2  -2 5244.89  223.18
   0  -2   2 5168.54  222.77
   0   2  -2 5193.80  222.60
   0   2  -2 5405.33  222.66
   0   2  -2 5208.05  222.48
   0   2  -2 5329.27  222.60
   0   2  -2 5381.17  222.66
   0   2  -2 5184.13  222.49
   0  -2   2 5120.89  221.91
   0   2  -2 5426.94  223.29
   0   2  -2 5282.30  222.39
   0  -2   1  339.56   15.54
   0  -2   1  337.43   14.91
   0   2  -1  332.32   15.57
   0  -2   1  329.69   15.17
   0  -2   1  333.49   15.15
   0   2  -1  341.74   15.79
   0   2  -1  347.93   14.84
   0   2  -1  343.52   15.71
   0   2  -1  344.72   15.64
   0   2  -1  334.15   15.67
   0   2  -1  340.58   15.70
   0   2  -1  335.98   15.58
   0   2  -1  340.96   15.60
   0   2   0  315.14   14.35
   0  -2   0  304.06   13.36
   0   2   1  115.22    6.27
   0   2   1  120.03    6.33
   0   2   2    3.03    1.18
   0   2   2    1.91    1.13
   0   2   2    3.29    1.06
   0   2   2    3.13    1.03
   0   2   2    2.63    1.15
   0   2   2    2.78    1.07
   0   2   2    3.90    1.01
   0  -2  -2    2.68    1.07
   0   2   3 1619.95   69.83
   0  -2  -3 1684.12   70.49
   0   2   3 1647.88   69.06
   0  -2  -3 1589.92   69.89
   0  -2  -3 1607.08   68.92
   0   2   3 1703.19   69.85
   0   2   3 1605.55   69.46
   0   2   3 1549.60   69.39
   0   2   3 1619.18   69.36
   0   2   3 1629.76   69.45
   0   2   3 1600.16   69.34
   0   2   3 1548.18   69.44
   0  -2  -3 1637.19   69.82
   0  -2  -4  535.60   25.20
   0   2   4  502.87   23.42
   0  -2  -4  517.83   22.78
   0   2   4  536.12   24.18
   0  -2  -4  507.10   24.42
   0   2   4  532.22   24.43
   0  -2  -4  547.80   25.03
   0   2   4  515.18   23.19
   0   2   4  516.44   23.29
   0   2   4  510.93   23.20
   0   2   4  525.40   23.26
   0  -2  -4  532.75   24.30
   0  -2  -5 1701.94   75.18
   0   2   5 1801.88   77.31
   0   2   5 1777.30   76.58
   0  -2  -5 1816.45   77.93
   0   2   5 1798.02   77.77
   0  -2  -5 1760.71   78.27
   0   2   5 1815.63   75.83
   0  -2  -5 1778.44   78.55
   0  -2  -5 1767.78   77.51
   0   2   6  938.32   41.69
   0   2   6  901.76   40.81
   0  -2  -6  943.13   42.44
   0   2   6  884.71   42.07
   0  -2  -6  871.29   42.59
   0   2   6  882.37   39.60
   0  -2  -6  920.53   43.06
   0  -2  -6  897.87   41.83
   0   2   7  726.48   33.40
   0   2   7  731.82   34.15
   0  -2  -7  786.77   35.45
   0   2   7  697.34   31.29
   0   2   7  723.85   35.02
   0  -2  -7  674.04   35.21
   0   2   7  714.95   31.61
   0   2   7  682.94   31.11
   0  -2  -7  694.45   34.49
   0  -2  -8  220.79   14.07
   0   2   8  197.24   12.11
   0   2   8  220.67   13.18
   0   2   8  193.49    9.86
   0  -2  -8  186.54   13.15
   0  -2  -8  198.17   13.97
   0   2   8  204.45   13.76
   0   2   8  186.63   10.00
   0  -2  -9  892.91   43.37
   0   2   9  865.06   41.66
   0   2   9  820.94   40.44
   0   2   9  887.29   43.12
   0   2   9  841.92   37.75
   0  -2  -9  854.28   43.50
   0   2   9  837.99   37.40
   0  -2  -9  789.05   41.97
   0   2  10 1300.77   61.64
   0   2  10 1386.21   63.17
   0  -2 -10 1355.43   65.11
   0  -2 -10 1285.84   65.05
   0   2  10 1368.99   58.54
   0   2  10 1341.35   58.15
   0   2  10 1285.07   57.97
   0  -2 -10 1284.22   63.83
   0  -2 -11   34.24    5.14
   0   2  11   34.25    5.45
   0  -2 -11   23.83    5.59
   0  -2 -11   39.36    6.81
   0  -2 -11   30.77    3.25
   0   2  11   34.15    3.55
   0   2  11   30.40    3.20
   0  -2 -11   31.57    3.06
   0  -2 -11   28.31    6.14
   0  -2 -11   28.19    5.71
   0  -2 -12 1229.95   61.58
   0  -2 -12 1136.19   61.34
   0  -2 -12 1232.91   53.38
   0   2  12 1185.51   53.71
   0  -2 -12 1194.05   52.84
   0   2  12 1243.29   53.44
   0  -2 -12 1151.93   61.63
   0  -2 -12 1193.50   61.45
   0  -2 -12 1135.31   59.79
   0  -2 -13  108.27   12.02
   0  -2 -13  126.12    7.24
   0   2  13  129.46    7.76
   0  -2 -13  114.89   12.46
   0  -2 -13  126.08   12.93
   0  -2 -13  133.61    7.82
   0  -2 -13  117.65   12.96
   0   2  13  126.60    7.99
   0  -2 -13  112.99   11.84
   0   2  13  105.34   11.38
   0  -2 -14   17.81    2.51
   0  -2 -14   18.93    2.65
   0   2  14   14.95    2.58
   0   2  14   20.02    2.64
   0  -2 -14   16.09    2.19
   0   2  15    2.53    1.72
   0  -2 -15    3.18    1.67
   0  -2 -15    3.23    1.55
   0   2  15    3.34    1.36
   0   2  15    4.21    1.08
   0   2  15    4.60    1.62
   0   2  16   13.27    1.95
   0  -2 -16   12.82    1.84
   0  -2 -16   12.50    1.78
   0   2  16   14.01    1.44
   0   2  16   13.10    1.84
   0  -2 -17   -0.45    0.72
   0  -2 -17    0.08    0.78
   0  -2 -17    0.09    0.95
   0   2  17    0.81    0.81
   0   3 -16    6.96    0.93
   0   3 -15   26.08    2.22
   0   3 -15   24.28    2.29
   0  -3  15   20.38    2.24
   0   3 -15   26.52    2.25
   0  -3  15   24.55    2.02
   0   3 -14   40.84    3.22
   0  -3  14   38.30    3.39
   0   3 -14   38.29    3.29
   0  -3  14   29.51    2.62
   0  -3  14   40.77    3.13
   0   3 -14   37.67    3.21
   0  -3  13   29.59    3.41
   0   3 -13   34.38    3.41
   0   3 -13   32.26    3.22
   0   3 -13   30.68    2.80
   0  -3  13   39.81    3.41
   0   3 -13   31.49    3.26
   0  -3  12    3.75    1.76
   0   3 -12    1.39    1.83
   0   3 -12    1.93    1.73
   0   3 -12    4.84    1.96
   0  -3  12    4.56    2.15
   0  -3  11   24.43    3.02
   0   3 -11   26.20    3.10
   0  -3  11   21.85    3.20
   0   3 -11   21.73    6.15
   0   3 -11   26.64    3.20
   0   3 -11   30.28    6.29
   0  -3  11   26.89    2.86
   0  -3  11   34.55    6.06
   0  -3  11   27.89    6.11
   0   3 -11   29.58    6.28
   0   3 -10   69.25    5.17
   0   3 -10   71.95    5.13
   0  -3  10   73.59    5.14
   0   3 -10   72.65    5.29
   0  -3  10   69.06    5.43
   0   3 -10   71.14    9.98
   0   3 -10   60.75    7.37
   0  -3  10   67.06    4.85
   0  -3  10   77.38    9.31
   0   3 -10   59.67    8.76
   0  -3  10   67.58    8.64
   0  -3   9    7.82    1.78
   0   3  -9    7.33    1.84
   0  -3   9    5.05    2.38
   0   3  -9    8.52    1.91
   0   3  -9    5.86    4.71
   0  -3   9    7.92    2.02
   0   3  -9    8.16    1.96
   0  -3   9   10.75    1.96
   0   3  -9    9.33    1.80
   0   3  -9    6.93    3.37
   0   3  -9    9.92    3.15
   0  -3   9    9.32    3.40
   0   3  -9    5.27    3.34
   0  -3   9    5.18    3.15
   0  -3   8  282.63   19.09
   0   3  -8  287.02   19.32
   0  -3   8  308.45   18.22
   0  -3   8  304.15   16.17
   0  -3   8  296.28   19.39
   0   3  -8  285.33   19.88
   0  -3   8  287.82   14.54
   0  -3   8  310.09   17.90
   0   3  -8  301.13   17.67
   0   3  -8  306.91   19.27
   0   3  -8  268.60   13.92
   0   3  -8  301.60   19.67
   0  -3   7  717.85   35.27
   0  -3   7  700.60   31.77
   0  -3   7  758.08   36.08
   0  -3   7  747.21   35.56
   0  -3   7  672.36   36.33
   0   3  -7  690.38   36.46
   0   3  -7  695.56   34.64
   0   3  -7  689.51   31.42
   0   3  -7  744.06   36.57
   0  -3   6 2144.91   91.13
   0  -3   6 2015.61   87.49
   0  -3   6 2075.95   91.05
   0   3  -6 2009.86   91.70
   0  -3   6 2099.64   92.26
   0  -3   6 2075.69   90.67
   0   3  -6 2125.66   91.72
   0   3  -6 1969.56   87.21
   0   3  -6 2047.02   90.04
   0  -3   5  124.36    8.89
   0  -3   5  113.31    8.60
   0   3  -5  126.46    9.33
   0  -3   5  145.33    9.94
   0  -3   5  119.89    8.61
   0   3  -5  131.21    9.35
   0   3  -5  134.42    8.35
   0   3  -4  785.12   35.30
   0  -3   4  726.88   35.46
   0  -3   4  750.82   34.55
   0  -3   4  750.38   34.52
   0  -3   4  745.01   35.02
   0   3  -4  733.80   33.31
   0   3  -4  721.80   33.06
   0   3  -4  730.52   33.27
   0   3  -4  747.16   33.75
   0   3  -4  753.16   35.20
   0  -3   3  513.52   23.45
   0   3  -3  532.78   24.38
   0   3  -3  592.34   26.00
   0  -3   3  529.66   25.02
   0  -3   3  520.57   26.00
   0  -3   3  522.16   25.16
   0   3  -3  540.24   25.68
   0  -3   3  539.06   26.30
   0   3  -3  551.36   24.87
   0   3  -3  543.51   24.78
   0   3  -3  558.21   24.84
   0   3  -3  549.27   24.64
   0   3  -3  537.60   26.08
   0  -3   2  480.44   23.65
   0  -3   2  492.30   23.08
   0   3  -2  493.66   23.30
   0  -3   2  472.22   23.92
   0  -3   2  490.47   22.69
   0   3  -2  538.42   23.36
   0   3  -2  505.38   23.20
   0   3  -2  480.36   22.93
   0   3  -2  503.94   23.11
   0   3  -2  511.97   23.04
   0   3  -2  498.99   23.14
   0  -3   2  491.96   21.82
   0   3  -2  509.87   23.60
   0   3  -2  503.40   22.07
   0  -3   1  489.48   21.93
   0  -3   1  480.24   21.14
   0  -3   1  471.58   21.10
   0  -3   1  465.16   21.13
   0   3  -1  500.20   22.40
   0   3  -1  501.74   22.41
   0   3  -1  484.39   22.16
   0   3  -1  499.47   22.22
   0   3  -1  525.43   22.39
   0   3  -1  477.30   22.31
   0   3  -1  463.22   20.50
   0   3   0 1789.11   74.44
   0   3   0 1671.25   73.19
   0  -3   0 1717.67   72.77
   0   3   1   15.36    2.29
   0   3   1   17.45    2.31
   0   3   1   21.65    2.51
   0   3   2 8091.84  332.84
   0   3   2 7890.35  332.99
   0   3   2 7812.12  332.87
   0   3   2 7780.05  332.98
   0   3   2 7802.69  332.93
   0   3   2 7966.22  332.84
   0   3   2 7783.61  331.39
   0   3   3   40.78    3.08
   0  -3  -3   41.45    3.33
   0  -3  -3   38.62    3.25
   0   3   3   38.68    3.49
   0   3   3   46.25    3.61
   0   3   3   35.54    3.36
   0   3   3   44.23    3.45
   0   3   3   41.45    3.36
   0   3   3   41.96    3.53
   0   3   3   37.53    2.77
   0   3   4  539.23   24.59
   0  -3  -4  548.28   25.52
   0  -3  -4  513.24   23.47
   0  -3  -4  513.77   24.66
   0   3   4  524.12   24.31
   0   3   4  517.42   24.16
   0   3   4  530.98   24.40
   0   3   4  538.94   24.27
   0   3   4  535.93   24.30
   0  -3  -4  524.84   24.55
   0  -3  -5    2.93    2.22
   0  -3  -5    2.21    2.08
   0   3   5    2.44    1.56
   0  -3  -5    2.78    0.86
   0   3   5    3.73    1.06
   0  -3  -5    5.46    2.04
   0   3   5    3.66    1.19
   0   3   5    5.20    1.38
   0   3   5    4.80    1.30
   0   3   5    2.81    1.25
   0  -3  -5    4.35    1.90
   0  -3  -6 1161.50   52.70
   0   3   6 1139.56   50.75
   0  -3  -6 1139.88   53.85
   0  -3  -6 1155.17   52.30
   0   3   6 1110.62   52.46
   0  -3  -6 1215.16   53.59
   0   3   7 1182.98   51.10
   0  -3  -7 1102.16   51.70
   0   3   7 1113.65   49.52
   0   3   7 1101.02   48.03
   0  -3  -7 1153.95   53.11
   0  -3  -7 1116.53   51.24
   0   3   7 1057.55   51.34
   0  -3  -7 1121.79   52.38
   0   3   7 1072.61   47.98
   0   3   8   63.35    6.13
   0   3   8   47.68    4.72
   0  -3  -8   62.59    6.68
   0   3   8   50.92    3.78
   0  -3  -8   44.34    6.51
   0  -3  -8   53.14    6.00
   0  -3  -8   64.90    7.15
   0   3   8   59.23    6.50
   0   3   8   62.59    4.06
   0  -3  -9  792.44   39.36
   0   3   9  745.43   36.15
   0  -3  -9  783.34   39.90
   0   3   9  753.83   34.16
   0  -3  -9  771.22   40.45
   0   3   9  764.69   34.03
   0  -3  -9  729.19   38.30
   0  -3 -10   13.58    4.18
   0   3  10   14.97    2.38
   0  -3 -10    6.30    3.70
   0   3  10   10.25    1.92
   0  -3 -10   10.55    3.83
   0  -3 -10    6.15    3.10
   0  -3 -11  491.56   28.69
   0   3  11  480.54   22.39
   0  -3 -11  475.63   21.92
   0  -3 -11  424.59   28.15
   0   3  11  443.15   21.82
   0  -3 -11  522.96   29.77
   0  -3 -11  420.73   26.91
   0   3  12    5.83    1.82
   0  -3 -12    7.02    2.04
   0   3  12    6.75    2.23
   0  -3 -12    6.30    3.98
   0   3  12    8.11    3.66
   0  -3 -12    6.33    3.58
   0  -3 -12    4.74    3.60
   0  -3 -12    8.24    3.21
   0  -3 -13    1.20    3.17
   0   3  13   12.84    2.26
   0  -3 -13    5.40    3.93
   0  -3 -13   15.22    4.97
   0   3  13    8.06    2.22
   0  -3 -13   12.93    2.28
   0   3  13    7.13    3.80
   0  -3 -14   13.91    2.30
   0   3  14   13.11    2.52
   0  -3 -14   16.69    2.44
   0   3  14   16.24    2.42
   0  -3 -15   17.50    2.27
   0   3  15   16.40    2.50
   0  -3 -15   20.50    2.41
   0   3  15   20.02    2.04
   0   3  15   17.09    2.14
   0   3  15   21.07    2.43
   0   3  16   31.55    2.81
   0  -3 -16   28.47    2.45
   0  -3 -16   35.19    2.58
   0   3  16   23.98    2.25
   0   3  16   32.30    2.60
   0   3  17   37.15    2.24
   0  -3 -17   28.85    1.89
   0  -4  15   21.53    1.59
   0   4 -15   24.79    2.02
   0   4 -15   26.23    1.96
   0   4 -15   24.21    1.80
   0  -4  14   43.79    3.09
   0   4 -14   49.97    3.52
   0  -4  14   52.06    3.37
   0  -4  14   51.48    3.65
   0   4 -14   46.86    3.48
   0   4 -14   50.75    3.42
   0  -4  13   26.97    2.69
   0   4 -13   30.49    3.06
   0   4 -13   29.82    2.99
   0  -4  13   26.27    2.99
   0   4 -13   30.17    2.92
   0   4 -12   16.91    2.64
   0  -4  12   11.57    2.16
   0   4 -12   11.88    2.19
   0  -4  12   14.39    2.56
   0   4 -12   15.11    2.54
   0  -4  11    1.89    1.52
   0  -4  11    1.19    2.55
   0  -4  11    1.17    3.24
   0   4 -11    0.28    1.82
   0  -4  11   -1.95    1.73
   0   4 -11   -0.28    1.69
   0  -4  11    0.79    1.36
   0   4 -11    0.80    1.52
   0   4 -11    1.00    1.18
   0  -4  10   77.13    5.37
   0   4 -10   81.35    5.59
   0  -4  10   76.31    5.75
   0   4 -10   66.03    5.29
   0   4 -10   85.51   10.07
   0  -4  10   83.51    9.74
   0  -4  10   72.28    9.29
   0   4 -10  103.12   10.34
   0  -4  10   70.55    5.18
   0  -4   9  577.07   32.00
   0  -4   9  598.13   27.52
   0   4  -9  591.95   27.62
   0  -4   9  625.78   28.09
   0   4  -9  584.53   27.59
   0  -4   9  634.24   34.88
   0   4  -9  593.19   34.24
   0   4  -9  599.71   33.68
   0  -4   8   20.78    4.05
   0   4  -8   21.88    2.61
   0   4  -8   23.05    2.61
   0  -4   8   22.25    2.53
   0   4  -8   18.58    2.49
   0  -4   8   22.71    2.82
   0  -4   8   23.49    3.85
   0   4  -8   18.40    4.80
   0  -4   8   22.33    4.04
   0  -4   8   26.68    5.15
   0   4  -8   15.65    3.24
   0   4  -8   20.06    4.87
   0   4  -8   24.33    2.70
   0  -4   7  553.72   29.77
   0  -4   7  570.73   25.75
   0   4  -7  557.78   30.60
   0  -4   7  562.68   29.07
   0  -4   7  553.64   31.28
   0  -4   7  563.00   30.92
   0   4  -7  546.87   27.90
   0   4  -7  555.95   30.30
   0   4  -7  550.42   25.49
   0  -4   6   51.54    5.97
   0  -4   6   51.30    3.86
   0  -4   6   56.68    5.88
   0   4  -6   52.34    6.30
   0  -4   6   44.25    5.30
   0  -4   6   45.00    6.25
   0   4  -6   49.85    3.70
   0   4  -6   53.60    4.92
   0   4  -6   50.08    5.83
   0  -4   5  173.94   11.62
   0  -4   5  157.96    8.46
   0  -4   5  166.20   10.68
   0  -4   5  174.82   12.02
   0   4  -5  189.60   12.05
   0  -4   5  159.89   10.56
   0   4  -5  173.15    8.55
   0   4  -5  157.13   11.26
   0   4  -5  155.39    9.55
   0  -4   4    2.81    1.83
   0  -4   4    2.95    2.25
   0   4  -4    2.90    2.07
   0  -4   4    0.56    2.08
   0   4  -4    3.67    2.57
   0  -4   4    2.26    1.58
   0  -4   4    0.53    1.86
   0   4  -4   -0.33    1.57
   0   4  -4    1.49    1.20
   0   4  -4    1.95    1.48
   0   4  -4    0.30    1.14
   0   4  -4    2.73    1.15
   0   4  -4    2.94    2.31
   0  -4   3 1906.15   84.19
   0  -4   3 1801.07   82.42
   0  -4   3 1915.18   83.81
   0   4  -3 1873.28   83.03
   0   4  -3 1988.71   82.69
   0   4  -3 1859.66   82.22
   0   4  -3 1935.59   82.56
   0   4  -3 1851.74   82.45
   0   4  -3 1846.22   80.88
   0   4  -3 1962.94   83.47
   0  -4   3 1862.95   81.98
   0   4  -3 1933.80   84.47
   0  -4   2   68.20    5.88
   0  -4   2   69.50    5.13
   0  -4   2   72.06    5.83
   0  -4   2   69.16    3.87
   0   4  -2   65.69    5.33
   0   4  -2   76.90    5.60
   0   4  -2   74.74    5.60
   0   4  -2   66.30    5.22
   0   4  -2   68.97    5.27
   0   4  -2   76.14    5.42
   0   4  -2   66.41    3.55
   0  -4   2   71.67    4.55
   0  -4   1 1412.53   60.09
   0   4  -1 1410.82   62.16
   0   4  -1 1445.42   62.22
   0   4  -1 1394.73   61.89
   0   4  -1 1408.34   62.07
   0   4  -1 1399.12   62.15
   0   4  -1 1420.95   61.94
   0  -4   1 1416.51   61.51
   0  -4   1 1321.23   61.80
   0  -4   1 1395.44   60.46
   0  -4   0 1553.56   67.76
   0   4   0 1545.84   68.49
   0   4   0 1643.75   68.15
   0   4   0 1671.09   70.34
   0   4   0 1703.86   70.29
   0   4   1    6.86    2.03
   0   4   1    7.51    1.81
   0   4   1    6.85    1.96
   0   4   1    8.05    1.98
   0   4   1   13.82    2.27
   0   4   1    5.73    1.80
   0  -4  -1    8.95    1.03
   0   4   2  229.59   12.41
   0   4   2  222.55   12.19
   0   4   2  228.14   12.42
   0   4   2  231.68   12.26
   0  -4  -3   24.30    2.58
   0   4   3   19.88    2.91
   0   4   3   28.58    3.07
   0   4   3   25.92    3.07
   0   4   3   26.07    3.16
   0   4   3   28.57    3.17
   0   4   3   30.81    3.17
   0   4   3   25.74    1.88
   0  -4  -4 1243.57   54.67
   0  -4  -4 1232.79   54.62
   0   4   4 1236.56   54.86
   0   4   4 1253.19   55.06
   0   4   4 1243.00   54.88
   0   4   4 1295.98   55.16
   0   4   4 1251.89   55.14
   0   4   4 1181.18   53.63
   0  -4  -5   19.90    3.50
   0  -4  -5   15.16    2.74
   0  -4  -5   17.69    1.91
   0   4   5   16.76    2.58
   0   4   5   17.60    2.49
   0   4   5   18.02    2.63
   0   4   5   19.16    2.61
   0  -4  -5   18.48    2.74
   0   4   5   15.98    2.16
   0   4   6 1445.67   62.64
   0  -4  -6 1520.80   67.31
   0  -4  -6 1497.06   66.62
   0  -4  -6 1455.49   65.43
   0   4   6 1461.56   63.97
   0   4   6 1418.72   63.99
   0   4   6 1457.52   64.12
   0  -4  -6 1426.04   64.98
   0  -4  -7   24.08    3.97
   0   4   7   24.13    2.35
   0  -4  -7   29.51    5.00
   0  -4  -7   16.83    3.23
   0  -4  -7   22.37    4.42
   0   4   7   22.72    2.22
   0  -4  -8  674.61   34.04
   0   4   8  648.99   29.86
   0  -4  -8  697.59   35.82
   0  -4  -8  672.59   33.35
   0   4   8  659.29   29.76
   0  -4  -8  690.09   35.01
   0  -4  -9   -0.81    2.91
   0   4   9    0.46    1.48
   0  -4  -9    0.92    2.55
   0  -4  -9    2.05    2.83
   0  -4  -9    3.62    2.53
   0  -4 -10  657.06   33.89
   0  -4 -10  614.59   34.23
   0  -4 -10  557.27   31.78
   0   4  10  592.26   26.71
   0   4  10  574.29   26.54
   0  -4 -10  543.95   32.50
   0   4  10  563.20   26.25
   0   4  10  578.60   26.03
   0  -4 -10  504.56   30.47
   0   4  10  578.21   30.69
   0  -4 -11  500.68   30.79
   0   4  11  544.78   25.34
   0  -4 -11  554.54   24.88
   0  -4 -11  540.71   31.96
   0   4  11  541.42   24.98
   0  -4 -11  545.55   33.04
   0  -4 -11  531.59   32.14
   0  -4 -11  492.45   29.77
   0   4  11  513.45   29.49
   0  -4 -12   60.88    8.34
   0  -4 -12   56.05    7.57
   0  -4 -12   52.85    4.28
   0  -4 -12   65.62    8.90
   0   4  12   51.61    4.62
   0   4  12   59.49    4.46
   0  -4 -12   52.57    8.26
   0   4  12   50.34    6.95
   0   4  13   18.97    2.54
   0  -4 -13   16.03    4.63
   0  -4 -13   16.62    2.42
   0   4  13   17.67    2.74
   0  -4 -13   14.74    4.38
   0  -4 -13   19.39    5.23
   0  -4 -14  146.38    8.12
   0   4  14  154.56    8.35
   0  -4 -14  136.12    8.05
   0   4  14  150.84    8.68
   0   4  15   27.55    2.75
   0  -4 -15   29.71    2.67
   0   4  15   24.76    2.89
   0  -4 -15   27.99    2.62
   0   4  15   28.94    2.55
   0   4  15   30.98    2.83
   0   4  16   12.50    1.64
   0   4  16   12.07    1.80
   0  -4 -16   10.52    1.45
   0  -4 -16   13.78    1.56
   0   4  16   11.66    1.38
   0   4  16   10.78    1.66
   0   4  17   43.20    2.73
   0   4  17   45.75    2.54
   0   5 -14   -0.19    0.80
   0  -5  14    0.88    0.68
   0   5 -14    1.16    1.21
   0  -5  14   -0.30    0.84
   0   5 -14    0.90    1.03
   0   5 -13   -0.16    1.13
   0  -5  13    1.48    1.05
   0   5 -13    1.22    1.40
   0  -5  13    0.20    1.29
   0  -5  12  292.74   13.99
   0   5 -12  291.08   14.25
   0  -5  12  282.64   14.45
   0   5 -12  288.40   14.05
   0   5 -12  284.38   13.78
   0  -5  11   15.60    2.62
   0   5 -11   15.38    2.46
   0  -5  11   11.71    2.15
   0   5 -11   16.64    2.30
   0  -5  11   15.65    2.32
   0  -5  10   80.32    9.80
   0   5 -10   75.96    5.43
   0  -5  10   69.15    5.53
   0   5 -10   77.85    5.51
   0  -5  10   78.11    5.21
   0   5 -10   72.26    5.12
   0  -5  10   75.35    5.31
   0   5  -9  208.69   16.08
   0  -5   9  191.29   16.55
   0  -5   9  214.30   11.63
   0   5  -9  215.89   11.32
   0  -5   9  216.88   11.16
   0   5  -9  209.00   11.37
   0   5  -9  218.73   11.42
   0  -5   9  212.79   15.54
   0   5  -9  207.52   11.10
   0   5  -9  213.69   11.03
   0  -5   8  173.24   14.80
   0  -5   8  170.35   12.26
   0  -5   8  156.13   14.44
   0  -5   8  185.16    9.90
   0   5  -8  174.39    9.46
   0  -5   8  174.69    9.31
   0  -5   8  163.41   13.52
   0   5  -8  160.95    9.40
   0   5  -8  217.41   15.00
   0   5  -8  170.20    9.28
   0   5  -7    8.89    3.48
   0  -5   7   -2.01    2.49
   0  -5   7    4.36    1.74
   0   5  -7    4.55    1.52
   0  -5   7    0.87    2.63
   0   5  -7    4.58    1.53
   0   5  -7    4.53    1.59
   0   5  -7    2.56    2.79
   0   5  -7    3.29    1.39
   0  -5   6  340.06   20.70
   0  -5   6  336.92   16.46
   0  -5   6  339.61   19.17
   0  -5   6  370.89   21.74
   0   5  -6  352.56   20.76
   0   5  -6  351.40   20.68
   0   5  -6  336.25   16.48
   0  -5   5    2.90    2.54
   0  -5   5    3.46    1.32
   0  -5   5    5.65    3.16
   0  -5   5    5.37    2.85
   0   5  -5    4.54    2.41
   0  -5   5    2.56    1.79
   0   5  -5    2.66    1.29
   0   5  -5    3.28    2.50
   0  -5   4  145.20   10.81
   0  -5   4  138.09   10.92
   0  -5   4  134.53    9.31
   0   5  -4  147.16    9.35
   0   5  -4  148.81    9.39
   0   5  -4  136.61    7.51
   0  -5   4  146.34   10.78
   0  -5   3  501.85   25.81
   0  -5   3  486.50   24.40
   0  -5   3  538.43   26.68
   0   5  -3  487.70   22.42
   0   5  -3  490.61   24.48
   0   5  -3  503.27   24.90
   0   5  -3  480.15   24.68
   0   5  -3  526.62   24.97
   0   5  -2  160.34   10.21
   0   5  -2  174.20   10.54
   0   5  -2  166.81   10.38
   0   5  -2  174.95   10.24
   0  -5   2  166.56   10.61
   0  -5   2  164.94   11.07
   0  -5   2  144.41    9.46
   0   5  -1  480.13   24.17
   0   5  -1  514.38   24.38
   0   5  -1  505.81   24.06
   0   5  -1  490.14   24.00
   0   5  -1  495.97   24.27
   0   5  -1  484.58   24.04
   0  -5   1  481.39   22.05
   0  -5   1  504.48   23.40
   0  -5   1  470.82   23.75
   0   5  -1  438.82   22.60
   0  -5   0   -0.63    1.48
   0   5   0   -0.17    0.74
   0   5   0    0.10    0.56
   0   5   0    0.41    1.58
   0   5   0    0.43    1.66
   0   5   0    0.67    0.40
   0  -5  -1  213.26   10.22
   0   5   1  242.33   13.25
   0   5   1  228.85   12.83
   0   5   1  235.90   13.12
   0   5   1  241.55   13.20
   0   5   1  237.11   12.93
   0   5   1  241.01   13.14
   0   5   2   18.39    3.14
   0   5   2   22.94    3.08
   0   5   2   12.22    2.47
   0   5   2   17.17    2.95
   0   5   3  406.34   20.47
   0   5   3  414.20   20.41
   0   5   3  390.64   20.38
   0   5   3  365.30   19.84
   0   5   3  376.53   20.15
   0   5   3  379.61   19.95
   0  -5  -3  418.90   18.76
   0   5   4 2074.30   92.38
   0   5   4 2110.81   92.46
   0   5   4 2056.09   92.57
   0   5   4 2152.77   92.76
   0   5   4 2098.56   92.84
   0  -5  -4 2067.32   91.59
   0  -5  -4 2177.98   91.47
   0  -5  -5 1600.37   68.67
   0  -5  -5 1516.60   65.85
   0  -5  -5 1528.05   66.73
   0   5   5 1491.43   67.12
   0   5   5 1505.78   67.29
   0   5   5 1504.55   67.45
   0   5   5 1500.66   67.35
   0  -5  -5 1516.38   66.74
   0   5   5 1456.33   65.15
   0  -5  -6  794.87   38.49
   0  -5  -6  796.82   37.84
   0  -5  -6  744.97   36.03
   0   5   6  751.86   35.78
   0   5   6  752.10   35.93
   0   5   6  765.61   35.74
   0   5   6  773.35   35.93
   0   5   6  735.43   34.59
   0  -5  -6  778.70   36.01
   0  -5  -7  371.51   20.39
   0  -5  -7  377.36   22.48
   0   5   7  359.39   19.01
   0  -5  -7  369.62   20.09
   0  -5  -7  422.57   22.41
   0   5   7  378.47   17.42
   0  -5  -8   12.52    3.21
   0  -5  -8    8.53    4.15
   0  -5  -8    8.39    2.52
   0   5   8    2.38    1.40
   0  -5  -8    5.85    3.43
   0   5   8    4.35    1.42
   0  -5  -9  504.75   28.15
   0  -5  -9  513.12   29.45
   0   5   9  530.08   23.99
   0   5   9  508.75   23.87
   0  -5  -9  517.34   30.67
   0  -5  -9  567.19   30.04
   0   5   9  506.52   26.62
   0  -5  -9  498.36   27.53
   0  -5 -10   92.52    8.64
   0   5  10   80.68    7.71
   0  -5 -10  106.78   10.50
   0  -5 -10  110.56   11.43
   0  -5 -10   74.21    8.53
   0   5  10   82.04    5.68
   0  -5 -10   86.48    9.81
   0   5  10   89.29    5.83
   0   5  10   85.36    5.50
   0   5  10   87.60    5.48
   0   5  10   88.70    5.48
   0  -5 -11  582.68   33.44
   0  -5 -11  536.09   33.71
   0  -5 -11  527.97   31.39
   0  -5 -11  514.78   32.44
   0   5  11  562.36   26.15
   0   5  11  567.25   25.81
   0   5  11  572.80   25.68
   0   5  11  550.91   25.58
   0  -5 -12   11.54    4.04
   0   5  12   13.22    2.17
   0   5  12   14.59    2.45
   0  -5 -12   12.11    4.88
   0   5  12   12.39    2.02
   0  -5 -12   12.50    4.73
   0  -5 -12   13.96    4.61
   0  -5 -13    0.22    1.30
   0   5  13   -0.75    1.33
   0  -5 -13   -0.22    1.54
   0   5  13    1.47    1.77
   0   5  14  180.12    9.40
   0  -5 -14  166.42    8.99
   0   5  14  177.51    9.69
   0  -5 -14  167.17    9.00
   0   5  14  188.26    9.44
   0   5  14  172.78    9.53
   0   5  15   22.88    2.30
   0   5  15   21.12    2.58
   0   5  15   18.91    2.21
   0   5  15   19.92    2.36
   0  -5 -15   20.38    2.04
   0   5  16  171.66    8.74
   0   5  16  199.46    9.20
   0   5  16  186.30    8.89
   0   5  17    2.20    0.75
   0   5  17    2.71    0.83
   0   6 -14    2.87    0.85
   0  -6  14    3.06    0.69
   0   6 -13   40.59    2.96
   0   6 -13   39.49    2.68
   0  -6  13   31.70    2.69
   0  -6  12   30.72    2.48
   0   6 -12   35.71    3.06
   0  -6  12   27.30    2.86
   0   6 -12   36.24    2.89
   0   6 -12   30.24    2.61
   0  -6  11  267.44   12.57
   0   6 -11  264.66   13.06
   0   6 -11  247.09   12.73
   0  -6  11  253.95   13.12
   0   6 -11  265.28   12.59
   0  -6  11  237.86   12.64
   0  -6  10   31.76    3.26
   0  -6  10   29.38    3.23
   0   6 -10   29.75    3.18
   0  -6  10   35.07    3.03
   0   6 -10   27.18    3.14
   0   6 -10   27.43    2.79
   0   6 -10   31.42    2.88
   0  -6   9  430.77   27.55
   0  -6   9  449.38   28.05
   0  -6   9  419.55   20.71
   0   6  -9  382.93   26.66
   0   6  -9  434.93   20.38
   0   6  -9  441.16   20.62
   0  -6   9  436.60   20.15
   0  -6   9  384.52   25.11
   0   6  -9  421.90   20.06
   0   6  -9  433.56   20.27
   0  -6   8    2.44    3.01
   0  -6   8    8.34    4.03
   0  -6   8   -0.80    2.11
   0   6  -8    3.13    1.60
   0  -6   8    2.05    1.86
   0   6  -8    1.05    1.53
   0  -6   8    2.45    1.29
   0  -6   8    1.01    2.65
   0   6  -8    1.51    1.44
   0   6  -8    0.25    1.35
   0  -6   7   16.58    4.61
   0  -6   7   19.49    2.67
   0   6  -7   23.73    2.57
   0   6  -7   20.93    2.55
   0   6  -7   17.04    2.50
   0  -6   7   15.82    4.05
   0   6  -7   19.81    2.23
   0   6  -7   18.84    2.48
   0   6  -6   87.87    5.71
   0   6  -6   95.84    5.75
   0  -6   6   88.72    9.21
   0  -6   6   89.88    5.86
   0   6  -6   93.92    5.82
   0  -6   6   89.03    9.94
   0  -6   6   96.47    9.94
   0  -6   5  338.71   20.95
   0  -6   5  333.29   16.03
   0  -6   5  323.92   20.71
   0  -6   5  362.89   21.84
   0   6  -5  331.45   16.28
   0  -6   4  185.83   12.56
   0  -6   4  155.19   10.24
   0  -6   4  146.57   12.04
   0  -6   4  153.88    8.11
   0   6  -4  153.79   10.54
   0   6  -4  145.72    8.29
   0  -6   4  162.20   12.17
   0   6  -3  396.26   21.01
   0   6  -3  376.94   21.13
   0   6  -3  401.28   18.04
   0   6  -3  386.42   17.97
   0   6  -3  409.02   18.05
   0   6  -3  376.89   21.17
   0   6  -3  382.39   21.20
   0  -6   3  421.41   22.37
   0  -6   3  400.87   22.81
   0  -6   3  394.11   20.53
   0   6  -2  141.11    9.14
   0   6  -2  134.22    9.75
   0   6  -2  146.72    7.36
   0   6  -2  153.37   10.36
   0   6  -2  145.44    7.35
   0   6  -2  147.37    7.36
   0   6  -2  149.23   10.28
   0   6  -2  138.06   10.00
   0   6  -2  132.32    7.50
   0  -6   2  158.49   11.16
   0  -6   2  146.93    9.47
   0  -6   2  138.84   10.09
   0   6  -1  812.72   36.84
   0   6  -1  806.99   37.71
   0   6  -1  855.06   36.50
   0   6  -1  863.36   36.50
   0   6  -1  875.82   40.11
   0   6  -1  864.28   40.21
   0   6  -1  885.77   40.04
   0   6  -1  897.72   40.35
   0   6  -1  833.29   36.47
   0   6  -1  753.27   36.42
   0  -6   1  858.26   40.66
   0  -6   1  839.39   39.34
   0  -6   1  882.66   38.95
   0   6   0   32.55    2.63
   0   6   0   36.87    4.42
   0   6   0   32.88    2.65
   0   6   0   33.21    4.49
   0   6   0   47.07    5.03
   0   6   0   31.34    4.38
   0   6   0   39.78    2.76
   0   6   0   36.33    2.70
   0  -6   0   36.45    3.42
   0  -6   0   31.34    3.76
   0  -6   0   39.66    4.00
   0   6   0   35.23    2.62
   0   6   1  605.66   26.29
   0   6   1  639.10   29.91
   0   6   1  655.57   30.08
   0  -6  -1  558.63   27.62
   0   6   1  572.58   26.20
   0  -6  -2  431.04   21.17
   0   6   2  452.89   20.49
   0   6   2  451.16   23.81
   0   6   2  476.00   23.74
   0   6   2  459.02   23.52
   0   6   2  481.46   24.13
   0   6   2  463.10   20.51
   0   6   3  173.54    8.92
   0   6   3  193.53   11.84
   0   6   3  184.38   11.97
   0   6   3  181.78   11.85
   0   6   3  184.65    9.01
   0   6   3  191.72   11.96
   0   6   3  188.26    9.03
   0   6   3  175.70    8.93
   0  -6  -3  195.34    9.75
   0  -6  -4  842.60   36.62
   0   6   4  809.49   38.24
   0   6   4  781.51   34.56
   0   6   4  803.84   34.56
   0   6   4  830.19   38.26
   0   6   4  763.89   37.93
   0   6   4  803.11   34.60
   0   6   4  829.31   38.02
   0   6   4  742.03   34.44
   0  -6  -4  774.33   35.69
   0  -6  -5  299.13   17.11
   0   6   5  289.85   13.23
   0   6   5  272.91   13.11
   0   6   5  290.70   16.42
   0   6   5  287.49   13.22
   0   6   5  282.32   16.27
   0   6   5  267.23   15.97
   0   6   5  289.49   16.47
   0  -6  -5  288.76   15.23
   0  -6  -5  265.48   14.66
   0  -6  -5  275.34   14.84
   0  -6  -6   63.40    5.53
   0   6   6   62.46    6.09
   0   6   6   58.75    6.17
   0   6   6   60.62    3.80
   0   6   6   69.98    6.31
   0   6   6   68.82    6.13
   0   6   6   60.02    3.82
   0   6   6   60.93    3.84
   0  -6  -6   67.44    6.96
   0   6   6   64.74    3.97
   0  -6  -6   65.21    7.47
   0  -6  -6   63.18    5.63
   0  -6  -7   26.06    5.06
   0   6   7   18.86    2.11
   0  -6  -7   19.88    5.02
   0  -6  -7   23.01    3.57
   0  -6  -7   30.00    3.96
   0  -6  -8  770.91   39.78
   0   6   8  766.18   34.11
   0  -6  -8  793.70   39.40
   0  -6  -8  823.33   41.36
   0  -6  -8  768.31   37.37
   0  -6  -8  707.47   37.30
   0  -6  -9   48.21    7.59
   0  -6  -9   52.08    7.03
   0  -6  -9   54.89    6.35
   0   6   9   44.81    3.81
   0   6   9   49.47    3.85
   0  -6  -9   47.49    7.12
   0   6   9   48.80    3.78
   0   6   9   51.56    3.87
   0  -6 -10   82.28   10.59
   0  -6 -10  115.98   11.22
   0   6  10   90.98    5.75
   0  -6 -10  116.02   11.28
   0   6  10  101.36    6.28
   0   6  10   94.32    6.05
   0   6  10   99.86    6.13
   0  -6 -11  331.99   22.52
   0  -6 -11  302.76   23.04
   0   6  11  325.74   15.64
   0   6  11  323.53   16.08
   0  -6 -11  280.44   21.23
   0   6  11  324.31   15.80
   0   6  11  327.52   15.82
   0  -6 -12   72.52    9.81
   0  -6 -12   66.43    8.94
   0   6  12   61.64    4.46
   0  -6 -12   51.65    7.99
   0   6  12   63.59    4.92
   0   6  12   62.38    4.50
   0   6  12   66.15    4.79
   0   6  12   63.12    4.53
   0   6  13  213.50   10.63
   0   6  13  206.54   11.00
   0   6  13  198.12   10.41
   0   6  13  197.50   10.78
   0   6  14   38.37    3.09
   0   6  14   36.67    3.34
   0   6  14   40.07    3.39
   0   6  14   36.87    3.45
   0   6  15  153.74    7.89
   0   6  15  145.38    8.05
   0   6  15  147.55    7.60
   0   6  16    5.96    1.33
   0   6  16    4.15    1.12
   0   6  16    5.12    1.25
   0   6  17  104.35    4.92
   0   6  17  111.74    5.07
   0   7 -13    1.61    0.79
   0  -7  13    0.57    0.85
   0   7 -13    0.09    0.90
   0   7 -12   57.84    3.65
   0  -7  12   55.48    3.79
   0   7 -12   66.21    4.10
   0   7 -12   72.67    4.12
   0  -7  11    0.40    1.27
   0   7 -11    0.63    1.16
   0  -7  11   -1.12    1.44
   0   7 -11    2.08    1.31
   0   7 -11   -0.60    1.45
   0  -7  10  203.54   10.83
   0   7 -10  196.19   10.36
   0  -7  10  206.74   10.84
   0   7 -10  203.75   10.44
   0   7 -10  216.82   10.91
   0   7  -9  266.24   13.31
   0   7  -9  261.32   12.93
   0  -7   9  250.02   13.32
   0   7  -9  259.59   13.12
   0  -7   8  154.98   13.52
   0   7  -8  156.10    8.86
   0   7  -8  137.66   12.99
   0  -7   8  174.47    9.29
   0   7  -8  155.34    8.59
   0  -7   8  149.33   14.24
   0   7  -8  155.44    8.95
   0   7  -7  557.45   25.79
   0  -7   7  568.51   32.44
   0  -7   7  577.05   26.06
   0   7  -7  520.57   31.42
   0   7  -7  542.92   25.42
   0  -7   7  528.81   32.43
   0  -7   7  513.94   32.80
   0   7  -7  583.53   26.04
   0  -7   6   61.86    8.26
   0  -7   6   49.92    7.25
   0   7  -6   49.52    3.81
   0  -7   6   54.65    4.23
   0   7  -6   50.88    6.73
   0   7  -6   51.97    4.01
   0  -7   6   62.65    8.07
   0   7  -6   50.43    3.85
   0   7  -6   52.33    4.16
   0  -7   5  129.25   11.52
   0  -7   5  138.22   12.32
   0   7  -5  110.99    9.95
   0  -7   5  116.66    6.87
   0   7  -5  116.71    6.76
   0   7  -5  110.47    6.63
   0  -7   5  111.76   11.01
   0   7  -5  119.60    6.91
   0   7  -5  120.40    7.05
   0  -7   4   98.26    5.85
   0   7  -4   82.48    7.98
   0  -7   4   83.94    9.03
   0  -7   4   98.58    9.96
   0   7  -4  106.90    6.13
   0   7  -3  206.44   13.63
   0   7  -3  229.59   14.86
   0   7  -3  254.46   15.33
   0   7  -3  226.80   11.21
   0  -7   3  224.40   15.26
   0  -7   3  257.09   16.76
   0   7  -2  294.58   16.55
   0   7  -2  307.23   14.78
   0   7  -2  336.54   19.01
   0   7  -2  311.68   14.80
   0   7  -2  322.84   18.78
   0   7  -2  313.17   18.38
   0   7  -2  295.07   18.40
   0   7  -2  328.44   14.87
   0  -7   2  309.96   17.19
   0  -7   2  312.05   19.54
   0  -7   2  322.36   18.60
   0   7  -1  141.00   10.25
   0   7  -1  140.25    7.24
   0   7  -1  131.59   10.33
   0   7  -1  129.70    7.12
   0   7  -1  136.26   10.40
   0   7  -1  123.92   10.01
   0   7  -1  139.13    7.22
   0  -7   1  123.25    9.44
   0  -7   1  135.97    9.22
   0  -7   1  117.79   10.30
   0   7   0  179.32   12.49
   0   7   0  189.50   12.59
   0   7   0  191.46    9.36
   0   7   0  185.28    9.31
   0   7   0  183.04   12.70
   0   7   0  192.64   12.93
   0   7   0  180.60    9.29
   0  -7   0  167.71   11.13
   0  -7   0  184.21   11.44
   0   7   1   19.56    3.71
   0   7   1   19.98    3.79
   0   7   1   21.45    2.18
   0  -7  -1   22.10    2.93
   0   7   2 1026.98   44.31
   0   7   2 1070.55   48.47
   0   7   2 1015.58   48.73
   0   7   2  990.08   48.38
   0   7   2 1028.51   48.64
   0   7   2  987.23   44.26
   0   7   3  514.59   23.23
   0   7   3  501.75   23.25
   0   7   3  541.62   27.22
   0   7   3  540.67   27.72
   0   7   3  514.35   23.29
   0  -7  -4  297.06   16.40
   0   7   4  314.54   14.82
   0   7   4  317.73   14.77
   0   7   4  334.12   18.83
   0   7   4  310.23   14.79
   0   7   4  288.08   18.28
   0   7   4  338.62   19.03
   0   7   4  324.53   18.46
   0   7   5  286.03   17.92
   0   7   5  321.29   14.52
   0   7   5  283.12   17.91
   0   7   5  299.95   14.43
   0   7   5  307.61   14.41
   0   7   5  320.95   18.14
   0   7   5  302.04   18.36
   0  -7  -5  291.28   16.35
   0  -7  -5  302.40   16.31
   0  -7  -6  135.80    9.42
   0   7   6  116.95    9.40
   0   7   6  117.38    9.74
   0   7   6  116.79    9.62
   0   7   6  129.08    9.87
   0   7   6  122.12    6.65
   0  -7  -6  123.70   10.45
   0  -7  -7    3.96    3.68
   0  -7  -7    2.72    2.52
   0  -7  -7    2.59    2.50
   0  -7  -8  155.27   13.32
   0  -7  -8  129.80   10.87
   0   7   8  123.36    7.47
   0   7   8  138.92    7.57
   0   7   8  133.23    7.59
   0   7   8  126.87    7.44
   0  -7  -8  117.21   11.12
   0  -7  -9    8.38    3.48
   0   7   9    9.76    1.84
   0   7   9   11.38    1.94
   0   7   9   10.90    1.68
   0   7   9    8.75    1.97
   0  -7  -9    8.21    3.62
   0   7   9   11.90    2.05
   0  -7 -10    1.31    3.80
   0  -7 -10    1.04    2.41
   0   7  10    2.98    1.53
   0   7  10    0.56    1.39
   0  -7 -10   -1.09    3.03
   0   7  10    0.52    1.45
   0   7  10    0.41    1.09
   0   7  10    1.87    1.49
   0   7  10    3.95    1.56
   0  -7 -11  217.01   18.32
   0  -7 -11  228.49   17.20
   0   7  11  235.50   11.14
   0  -7 -11  228.42   17.43
   0   7  11  226.84   11.60
   0   7  11  199.35   10.90
   0   7  11  212.14   11.49
   0   7  11  220.66   11.64
   0  -7 -12   93.64   10.39
   0  -7 -12   74.39   10.25
   0   7  12   92.02    5.95
   0   7  12   90.45    5.88
   0   7  12  105.58    6.33
   0   7  12   90.73    6.14
   0   7  12   90.01    5.55
   0   7  13   15.84    2.17
   0   7  13   15.74    2.07
   0   7  13   12.48    2.22
   0   7  13   15.60    1.91
   0   7  14  112.12    6.17
   0   7  14  105.39    6.48
   0   7  14  116.00    6.61
   0   7  15   49.34    3.45
   0   7  15   43.02    3.32
   0   7  15   53.42    3.70
   0   7  16   -0.11    0.91
   0   7  16    0.31    0.84
   0   7  16   -0.26    1.06
   0   7  16    0.10    0.72
   0   7  17    7.80    0.90
   0   8 -12    0.10    0.94
   0   8 -12   -0.21    0.68
   0   8 -12    0.63    1.01
   0  -8  11   25.51    2.37
   0   8 -11   30.60    2.51
   0   8 -11   29.80    2.67
   0   8 -11   31.33    2.54
   0  -8  10  119.32    6.99
   0  -8  10  126.70    7.26
   0   8 -10  125.14    7.25
   0   8 -10  139.45    7.51
   0   8 -10  139.20    7.26
   0  -8   9   49.88    4.13
   0  -8   9   51.51    4.42
   0   8  -9   60.24    4.55
   0   8  -9   62.17    4.37
   0   8  -9   66.65    4.41
   0   8  -8   80.86    5.41
   0  -8   8   84.58    5.59
   0   8  -8   84.66    5.69
   0   8  -7  339.04   15.93
   0  -8   7  340.35   22.43
   0  -8   7  313.11   15.93
   0  -8   7  328.42   22.42
   0  -8   7  334.32   23.28
   0  -8   7  288.58   20.47
   0   8  -7  324.93   16.16
   0  -8   6  576.99   33.47
   0  -8   6  526.93   32.00
   0   8  -6  530.36   25.14
   0  -8   6  541.75   25.47
   0  -8   6  599.30   33.15
   0   8  -6  543.33   25.28
   0   8  -6  553.37   25.42
   0   8  -6  584.13   25.89
   0  -8   5   38.93    6.37
   0   8  -5   43.80    3.59
   0  -8   5   44.99    3.72
   0  -8   5   55.50    7.70
   0   8  -5   39.08    3.37
   0   8  -5   45.18    3.75
   0   8  -5   43.45    3.84
   0  -8   4  330.65   21.15
   0  -8   4  288.25   19.37
   0  -8   4  291.82   14.17
   0   8  -4  279.71   14.16
   0   8  -4  288.79   13.91
   0   8  -4  288.35   14.49
   0   8  -4  288.01   14.46
   0  -8   3  170.57   14.23
   0  -8   3  143.55   12.34
   0  -8   3  171.47    8.89
   0   8  -3  167.16    9.01
   0   8  -3  173.41    9.37
   0  -8   3  192.96   14.59
   0   8  -3  158.70    8.88
   0   8  -3  175.88    9.35
   0   8  -3  172.92   12.88
   0   8  -2   53.07    3.86
   0  -8   2   56.78    7.13
   0  -8   2   44.94    5.83
   0   8  -2   47.78    3.85
   0   8  -2   54.10    6.36
   0   8  -2   45.52    3.60
   0   8  -2   46.16    6.14
   0   8  -2   49.15    6.32
   0  -8   2   39.17    6.30
   0   8  -2   46.53    3.78
   0  -8   1  422.46   24.16
   0  -8   1  427.88   26.09
   0   8  -1  460.51   21.19
   0   8  -1  459.53   25.63
   0   8  -1  468.53   26.05
   0   8  -1  455.09   21.15
   0   8  -1  474.44   21.24
   0   8  -1  469.68   26.14
   0   8  -1  440.16   25.66
   0  -8   0  245.76   16.39
   0  -8   0  226.76   14.23
   0  -8   0  220.09   14.01
   0   8   0  227.24   15.93
   0   8   0  251.63   12.00
   0   8   0  247.72   15.94
   0   8   0  241.39   16.14
   0   8   0  241.32   11.96
   0   8   0  245.06   16.27
   0   8   0  236.24   11.91
   0  -8  -1 1115.15   53.06
   0   8   1 1118.08   55.02
   0   8   1 1168.19   55.35
   0   8   1 1148.00   49.95
   0   8   2  109.01    9.62
   0   8   2  101.68    6.06
   0   8   2   99.35    5.98
   0   8   2  106.57    9.53
   0   8   2   98.97    6.02
   0   8   2  102.01    9.54
   0   8   2  109.02    9.47
   0   8   3 1103.24   55.11
   0   8   3 1128.81   50.04
   0   8   3 1166.25   50.10
   0   8   3 1143.10   54.89
   0   8   4    3.30    3.07
   0   8   4    5.32    2.98
   0   8   4    7.95    1.74
   0   8   4    6.46    3.01
   0   8   4    7.97    1.68
   0   8   4    4.83    3.00
   0   8   4    5.54    1.51
   0   8   5   28.63    2.87
   0   8   5   26.67    5.02
   0   8   5   38.14    3.07
   0   8   5   30.44    4.84
   0   8   5   26.54    4.77
   0   8   5   31.50    5.07
   0   8   5   32.29    2.90
   0  -8  -6   73.78    8.26
   0   8   6   73.06    5.04
   0   8   6   75.84    5.11
   0   8   6   75.68    5.09
   0   8   6   83.41    5.19
   0   8   6   80.25    4.97
   0   8   6   72.01    7.61
   0   8   6   71.06    7.80
   0   8   6   79.47    8.04
   0  -8  -7   48.40    7.17
   0   8   7   55.82    4.13
   0   8   7   49.28    3.97
   0   8   7   47.22    3.89
   0   8   7   53.81    3.84
   0   8   7   51.46    3.75
   0   8   7   53.61    4.13
   0   8   7   58.67    4.04
   0   8   7   40.88    3.61
   0   8   7   51.88    3.92
   0  -8  -7   55.27    7.18
   0   8   7   52.23    4.07
   0   8   7   48.02    3.81
   0  -8  -8   97.25   10.52
   0   8   8   95.63    5.64
   0   8   8   92.35    5.84
   0   8   8   92.30    5.77
   0   8   8   84.93    5.55
   0   8   8   92.03    5.57
   0   8   8   87.99    5.34
   0   8   8   74.61    5.25
   0   8   8   78.24    5.50
   0   8   8   89.21    5.80
   0   8   8   83.14    5.39
   0  -8  -8   82.80    9.24
   0   8   8   77.18    5.47
   0   8   8   89.18    5.79
   0  -8  -9    7.57    3.99
   0   8   9    9.61    1.86
   0   8   9    8.37    1.93
   0   8   9    7.02    1.57
   0   8   9    7.24    1.92
   0   8   9    7.64    1.79
   0   8   9    8.95    1.78
   0   8   9   10.34    2.10
   0  -8  -9   10.51    4.02
   0  -8 -10   17.29    5.42
   0   8  10   28.58    2.92
   0   8  10   24.81    2.97
   0   8  10   20.36    2.31
   0   8  10   23.53    2.88
   0   8  10   25.81    2.79
   0   8  10   26.26    2.91
   0  -8 -11   84.21   10.63
   0   8  11   69.35    4.98
   0   8  11   70.61    5.13
   0   8  11   63.14    4.92
   0   8  11   73.49    5.16
   0   8  11   72.53    5.15
   0   8  12   17.59    2.37
   0   8  12   18.81    2.52
   0   8  12   22.94    2.66
   0   8  12   18.44    2.57
   0   8  12   16.28    2.44
   0   8  13   42.10    3.52
   0   8  13   46.37    3.67
   0   8  13   46.53    3.83
   0   8  13   39.56    3.55
   0   8  13   49.07    3.65
   0   8  14   25.44    2.37
   0   8  14   27.43    2.58
   0   8  14   28.72    2.82
   0   8  14   26.77    2.71
   0   8  15   -0.56    1.02
   0   8  15   -0.48    0.77
   0   8  15   -0.15    1.05
   0   8  15   -0.24    0.86
   0   8  16  104.19    5.24
   0   8  16  107.61    5.32
   0   9 -11   11.34    1.54
   0   9 -11   12.72    1.54
   0   9 -11   12.74    1.37
   0   9 -11   11.21    1.46
   0  -9  10   20.42    2.23
   0   9 -10   27.71    2.45
   0   9 -10   23.66    2.38
   0  -9   9   29.67    3.03
   0   9  -9   33.35    3.09
   0   9  -9   38.42    3.23
   0   9  -8    0.95    1.36
   0   9  -8    1.53    1.75
   0   9  -8   -0.38    1.21
   0   9  -8   -1.25    1.66
   0   9  -7    6.88    1.87
   0   9  -7    6.71    1.62
   0   9  -7    8.22    1.64
   0   9  -7    8.83    1.96
   0  -9   6   46.51    7.01
   0  -9   6   48.05    7.67
   0  -9   6   43.95    7.00
   0   9  -6   50.94    3.70
   0  -9   6   40.30    6.92
   0   9  -6   49.63    4.28
   0   9  -6   45.70    3.59
   0   9  -6   46.34    3.81
   0   9  -6   43.20    3.93
   0  -9   5    9.56    3.72
   0  -9   5    3.78    2.92
   0   9  -5    5.48    1.57
   0  -9   5    4.84    3.51
   0   9  -5    4.08    1.72
   0   9  -5    3.19    1.28
   0   9  -5    4.24    1.65
   0   9  -5    4.31    1.82
   0   9  -4   56.57    4.39
   0  -9   4   59.80    8.26
   0  -9   4   55.39    7.28
   0   9  -4   49.63    3.93
   0   9  -4   51.83    4.29
   0   9  -4   54.95    3.97
   0   9  -4   47.97    4.17
   0   9  -4   43.35    3.49
   0   9  -4   49.80    3.64
   0   9  -3    4.58    1.59
   0  -9   3    2.69    2.48
   0  -9   3    8.14    3.67
   0   9  -3    2.42    1.43
   0   9  -3    3.33    1.80
   0  -9   3    3.46    3.19
   0   9  -3    3.78    1.56
   0   9  -3    2.75    1.60
   0   9  -3    4.40    1.51
   0   9  -3    4.43    1.42
   0   9  -3    2.11    1.33
   0   9  -2  182.00    9.90
   0   9  -2  190.69   10.15
   0   9  -2  184.88    9.80
   0   9  -2  182.77   10.17
   0  -9   2  186.47   15.27
   0  -9   2  192.25   13.58
   0   9  -2  177.15    9.91
   0  -9   2  186.96   15.20
   0   9  -2  194.22   10.28
   0   9  -2  177.70    9.98
   0   9  -2  191.13   10.29
   0   9  -2  193.57   10.05
   0   9  -2  189.17    9.83
   0   9  -2  195.48    9.89
   0   9  -1   35.89    5.71
   0   9  -1   20.15    4.58
   0   9  -1   33.18    3.11
   0   9  -1   25.38    2.78
   0   9  -1   33.04    3.06
   0   9  -1   25.46    2.78
   0   9  -1   27.80    2.79
   0   9  -1   27.66    2.82
   0  -9   1   28.86    5.67
   0   9  -1   25.14    2.82
   0   9  -1   27.13    3.00
   0   9  -1   25.71    2.61
   0  -9   1   28.08    5.27
   0   9  -1   27.85    2.91
   0   9  -1   23.55    2.78
   0   9  -1   23.37    2.78
   0   9  -1   28.15    2.97
   0   9  -1   23.66    2.67
   0   9  -1   33.29    2.97
   0   9  -1   24.58    2.74
   0   9   0  454.42   27.10
   0   9   0  496.37   27.18
   0   9   0  465.62   21.74
   0   9   0  491.28   27.61
   0   9   0  465.06   21.75
   0   9   0  460.86   21.70
   0   9   0  459.62   21.52
   0   9   0  440.22   21.54
   0   9   0  453.51   21.53
   0  -9   0  473.26   27.53
   0   9   0  471.45   21.75
   0   9   0  467.48   21.42
   0   9   0  468.96   21.92
   0   9   0  472.38   21.87
   0   9   0  448.73   21.71
   0   9   0  463.54   21.80
   0   9   0  470.62   21.64
   0   9   0  457.81   21.63
   0   9   0  485.58   21.87
   0   9   0  451.64   21.54
   0   9   1   55.00    4.18
   0   9   1   51.10    4.06
   0   9   1   53.82    4.12
   0  -9  -1   35.72    5.86
   0   9   1   62.55    4.38
   0   9   1   51.11    6.92
   0   9   1   58.32    4.31
   0   9   1   59.61    7.55
   0   9   1   57.54    4.22
   0   9   1   51.54    4.17
   0   9   1   62.57    4.36
   0   9   1   56.90    4.24
   0   9   1   55.86    4.12
   0   9   1   49.95    4.02
   0   9   1   63.80    4.39
   0   9   1   53.97    4.08
   0   9   2  493.31   23.63
   0   9   2  494.92   23.59
   0   9   2  503.20   23.42
   0  -9  -2  501.93   27.10
   0   9   2  515.88   23.69
   0   9   2  521.96   23.72
   0   9   2  518.74   29.28
   0   9   2  524.49   23.72
   0   9   2  519.72   29.41
   0   9   2  545.81   29.80
   0   9   2  524.73   29.06
   0   9   2  496.61   23.45
   0   9   2  497.27   23.54
   0   9   2  502.05   23.49
   0   9   2  508.96   23.68
   0   9   2  531.91   23.81
   0   9   2  500.90   23.67
   0   9   2  504.22   23.58
   0   9   2  516.44   23.64
   0   9   3  701.21   31.46
   0   9   3  699.58   31.49
   0   9   3  692.91   31.46
   0   9   3  676.08   31.16
   0   9   3  678.50   31.48
   0   9   3  703.68   31.46
   0   9   3  704.18   31.41
   0   9   3  690.15   31.29
   0   9   3  693.33   31.29
   0   9   3  704.74   31.51
   0   9   3  686.98   31.44
   0   9   3  690.24   36.77
   0   9   3  678.96   37.23
   0   9   4   14.35    2.04
   0   9   4   13.60    1.91
   0   9   4   18.54    2.20
   0   9   4   12.64    4.22
   0   9   4   14.95    2.17
   0   9   4   19.08    4.14
   0   9   4   18.99    4.81
   0   9   4    8.96    3.65
   0   9   4   19.19    2.14
   0   9   4   14.03    2.14
   0   9   4   14.53    2.12
   0   9   4   14.11    1.96
   0   9   4   15.13    2.17
   0   9   4   17.99    2.28
   0   9   4   20.35    2.32
   0   9   4   17.67    2.32
   0   9   5   79.98    5.40
   0   9   5   76.89    5.19
   0   9   5   85.84    5.17
   0   9   5   74.15    5.22
   0   9   5   68.52    5.11
   0   9   5   79.19    5.03
   0   9   5   89.15    9.14
   0   9   5   70.53    8.17
   0   9   5   81.68    8.73
   0   9   5   74.50    5.16
   0   9   5   77.74    5.15
   0   9   5   74.46    4.90
   0   9   5   75.54    5.19
   0   9   5   78.04    5.39
   0   9   5   82.10    5.16
   0   9   5   85.82    5.25
   0   9   5   84.81    5.23
   0   9   5   70.09    5.10
   0   9   5   75.06    5.10
   0   9   6    4.38    1.56
   0   9   6    4.21    1.45
   0   9   6    2.22    1.29
   0   9   6    2.67    1.31
   0  -9  -6    1.06    2.78
   0   9   6    1.56    1.55
   0  -9  -6    1.92    2.65
   0   9   6    2.18    1.15
   0   9   6    1.88    2.97
   0   9   6    2.57    1.19
   0   9   6    2.48    1.29
   0   9   6    2.59    1.39
   0   9   6    3.27    1.53
   0   9   6    3.16    1.69
   0   9   6    2.83    1.50
   0   9   6    2.04    1.41
   0   9   6    7.22    1.59
   0   9   6    0.43    1.11
   0   9   6    1.79    1.47
   0   9   7  144.06    7.89
   0   9   7  135.65    7.92
   0   9   7  143.39    7.86
   0   9   7  148.71    8.43
   0  -9  -7  144.12   12.46
   0   9   7  138.27    7.89
   0  -9  -7  132.13   12.88
   0   9   7  132.68    8.16
   0   9   7  158.93    8.41
   0   9   7  139.65    8.23
   0   9   7  141.28    7.94
   0   9   7  150.40    8.35
   0   9   7  155.76    8.35
   0   9   7  137.18    7.72
   0   9   7  138.13    8.07
   0   9   7  139.45    8.14
   0   9   7  147.05    7.89
   0   9   8   55.18    4.00
   0  -9  -8   58.29    8.65
   0   9   8   50.66    4.32
   0   9   8   55.46    4.19
   0   9   8   47.23    4.10
   0   9   8   51.35    4.34
   0   9   8   48.31    3.97
   0   9   8   51.51    4.05
   0   9   8   54.79    3.92
   0   9   8   52.79    4.14
   0   9   8   57.73    4.07
   0   9   8   58.28    4.50
   0   9   8   54.22    4.30
   0  -9  -9  107.13   11.59
   0   9   9  100.72    6.13
   0   9   9  100.88    6.45
   0   9   9   95.65    6.02
   0   9   9   87.21    5.77
   0   9   9   90.86    6.18
   0   9   9  105.48    6.63
   0   9   9   97.67    5.98
   0   9   9   96.73    5.80
   0   9   9   90.79    5.57
   0  -9 -10   11.77    4.87
   0   9  10   14.56    2.19
   0   9  10    9.07    2.08
   0   9  10   13.42    1.83
   0   9  10   13.13    2.33
   0   9  10   10.14    1.75
   0   9  10   11.27    1.97
   0   9  10    9.88    1.68
   0   9  11   19.98    2.54
   0   9  11   23.40    2.87
   0   9  11   27.26    2.95
   0   9  11   27.84    3.04
   0   9  11   25.54    2.81
   0   9  11   24.39    2.39
   0   9  12   -0.90    1.34
   0   9  12   -0.99    1.51
   0   9  12   -0.25    1.45
   0   9  12    1.00    1.54
   0   9  12    1.19    1.44
   0   9  12    0.55    1.01
   0   9  13   76.09    5.17
   0   9  13   84.59    5.38
   0   9  13   90.16    5.45
   0   9  13   90.22    5.48
   0   9  13   91.33    5.58
   0   9  13   86.56    4.98
   0   9  14   36.09    2.76
   0   9  14   31.33    2.63
   0   9  14   34.24    2.89
   0   9  14   33.80    2.87
   0   9  15  149.73    7.39
   0   9  15  155.50    7.62
   0   9  15  156.39    7.80
   0   9  15  173.61    7.91
   0   9  16    1.22    0.67
   0   9  16    1.78    0.70
   0  10 -10   59.62    3.49
   0  10 -10   54.62    3.32
   0  10 -10   52.65    3.31
   0  10 -10   56.16    3.33
   0 -10   9    0.16    1.28
   0  10  -9    0.17    1.22
   0  10  -9    1.42    1.18
   0  10  -9    2.09    1.31
   0  10  -9    1.54    1.29
   0 -10   8    0.65    1.45
   0  10  -8    1.63    1.40
   0  10  -8    1.46    1.39
   0  10  -8    2.00    1.33
   0  10  -7   15.13    1.84
   0  10  -7   13.37    2.25
   0  10  -7   14.50    2.44
   0  10  -7   17.34    2.47
   0  10  -6    1.55    1.23
   0  10  -6    1.58    1.63
   0  10  -6   -0.79    1.79
   0  10  -5   39.61    3.39
   0  10  -5   45.72    4.01
   0  10  -5   51.24    3.94
   0  10  -5   44.01    3.98
   0  10  -4   14.23    2.49
   0 -10   4   21.10    5.46
   0  10  -4   14.48    2.20
   0  10  -4   15.97    2.60
   0  10  -4   14.27    2.41
   0  10  -4   13.65    2.04
   0  10  -4   17.41    2.06
   0  10  -3  119.45    7.34
   0  10  -3  119.19    7.39
   0 -10   3  117.31   12.01
   0  10  -3  114.29    7.03
   0  10  -3  115.46    7.42
   0 -10   3  121.72   12.36
   0  10  -3  124.48    7.15
   0  10  -3  119.27    7.37
   0  10  -3  112.65    7.32
   0  10  -3  114.94    6.79
   0  10  -3  116.46    6.80
   0  10  -3  120.46    7.04
   0  10  -2   42.86    3.83
   0  10  -2   47.89    3.71
   0  10  -2   42.96    3.85
   0 -10   2   42.59    7.02
   0  10  -2   43.08    3.76
   0 -10   2   45.65    7.50
   0  10  -2   44.08    4.06
   0  10  -2   37.99    3.56
   0  10  -2   40.72    3.89
   0  10  -2   42.67    3.99
   0  10  -2   40.66    3.87
   0  10  -2   42.04    3.54
   0  10  -2   47.43    3.70
   0  10  -2   46.74    3.81
   0  10  -1  520.99   24.73
   0  10  -1  530.07   24.79
   0  10  -1  526.38   24.89
   0  10  -1  521.14   24.63
   0  10  -1  548.47   24.85
   0 -10   1  527.07   31.41
   0  10  -1  535.15   24.81
   0  10  -1  512.90   24.93
   0 -10   1  531.04   31.57
   0  10  -1  528.16   25.02
   0  10  -1  538.40   25.16
   0  10  -1  536.10   24.86
   0  10  -1  529.97   25.02
   0  10  -1  536.04   24.66
   0  10  -1  535.18   24.65
   0  10  -1  539.62   24.88
   0  10   0   -1.07    3.37
   0  10   0    1.95    1.44
   0  10   0    2.85    1.46
   0  10   0    1.09    1.51
   0  10   0    2.19    1.49
   0  10   0    5.01    1.73
   0 -10   0    2.16    2.99
   0  10   0    2.11    1.55
   0  10   0    2.70    1.50
   0 -10   0   -1.10    3.34
   0  10   0    2.17    1.48
   0  10   0    1.65    1.51
   0  10   0    4.07    1.65
   0  10   0    3.54    1.45
   0  10   0    2.45    1.56
   0  10   0    2.78    1.49
   0  10   0    6.85    1.73
   0  10   0    5.47    1.73
   0  10   0    1.56    1.57
   0  10   1  198.13   10.50
   0  10   1  168.27   14.63
   0  10   1  186.24   10.29
   0  10   1  193.53   10.02
   0  10   1  192.84   10.41
   0  10   1  182.99    9.94
   0  10   1  185.27    9.68
   0  10   1  188.23   10.21
   0 -10  -1  176.62   14.67
   0  10   1  188.75   10.27
   0  10   1  192.40    9.97
   0 -10  -1  188.96   15.10
   0  10   1  189.47   10.40
   0  10   1  192.02   10.37
   0  10   1  197.05   10.33
   0  10   1  185.04   10.22
   0  10   1  194.16   10.26
   0  10   1  194.37   10.28
   0  10   1  190.07   10.44
   0  10   2    1.08    2.99
   0  10   2    2.21    1.56
   0  10   2    1.36    1.39
   0  10   2   -0.20    1.20
   0  10   2    1.73    1.26
   0  10   2    2.81    1.31
   0  10   2    2.23    1.52
   0  10   2    0.27    1.34
   0 -10  -2    2.93    2.56
   0  10   2    2.79    1.56
   0  10   2   -0.22    1.10
   0  10   2    1.57    1.15
   0  10   2   -0.27    1.45
   0  10   2    1.97    1.49
   0  10   2    0.84    1.47
   0  10   2    3.33    1.57
   0  10   2    1.06    1.58
   0  10   3    3.55    1.35
   0  10   3    0.83    1.39
   0  10   3    1.48    1.24
   0  10   3    1.96    1.43
   0  10   3    2.89    1.49
   0 -10  -3    0.93    1.63
   0  10   3    1.89    1.59
   0  10   3    4.76    1.47
   0  10   3    2.35    1.44
   0  10   3    0.27    1.48
   0  10   3    1.41    1.61
   0  10   3    1.08    1.32
   0  10   3    2.37    1.62
   0  10   3    1.28    1.40
   0  10   3    3.08    1.49
   0  10   4  855.35   37.20
   0  10   4  826.77   37.19
   0  10   4  833.68   37.04
   0  10   4  806.37   43.94
   0  10   4  824.20   36.97
   0  10   4  803.71   36.97
   0  10   4  807.72   37.35
   0  10   4  820.44   37.11
   0  10   4  832.89   37.42
   0  10   4  850.53   37.38
   0  10   4  852.75   37.38
   0  10   4  853.57   37.60
   0  10   4  814.97   37.39
   0  10   5    4.19    1.58
   0  10   5    6.56    1.63
   0  10   5    5.95    1.81
   0  10   5    5.91    1.77
   0  10   5    6.80    1.93
   0  10   5    4.02    1.37
   0  10   5    4.01    1.57
   0  10   5    5.48    1.92
   0  10   5    4.25    1.61
   0  10   5    6.58    1.83
   0  10   5    4.70    1.72
   0  10   5    8.05    1.84
   0  10   5    4.95    1.73
   0  10   5    5.54    1.76
   0  10   5    7.25    1.89
   0  10   6  303.37   15.00
   0  10   6  301.13   15.18
   0  10   6  307.96   15.03
   0  10   6  306.80   15.37
   0 -10  -6  289.85   20.48
   0  10   6  305.16   15.21
   0  10   6  305.99   14.86
   0  10   6  292.91   14.83
   0  10   6  302.78   15.14
   0  10   6  287.40   15.28
   0  10   6  302.28   15.22
   0  10   6  307.27   15.32
   0  10   6  315.45   14.90
   0  10   6  311.62   15.05
   0  10   6  303.68   15.29
   0  10   7   37.35    3.27
   0  10   7   33.05    3.19
   0  10   7   28.23    2.96
   0  10   7   31.65    3.43
   0 -10  -7   24.23    5.61
   0  10   7   34.58    3.57
   0  10   7   33.82    3.39
   0  10   7   30.57    3.21
   0  10   7   30.27    2.99
   0  10   7   39.15    3.59
   0  10   7   37.24    3.51
   0  10   7   34.97    3.08
   0  10   7   31.16    3.26
   0  10   7   33.61    3.42
   0  10   7   33.91    3.28
   0  10   8  316.44   14.91
   0  10   8  300.16   15.00
   0  10   8  291.95   14.78
   0 -10  -8  337.69   22.26
   0  10   8  337.02   15.25
   0  10   8  307.14   15.40
   0  10   8  301.51   15.37
   0  10   8  285.06   15.11
   0  10   8  291.44   14.70
   0  10   8  312.70   15.32
   0  10   8  298.20   14.80
   0  10   8  309.96   15.30
   0  10   8  340.43   15.74
   0  10   9   89.32    5.47
   0 -10  -9   98.29   10.91
   0  10   9   86.15    5.67
   0  10   9   93.31    5.76
   0  10   9   90.66    6.21
   0  10   9   84.70    5.51
   0  10   9   89.07    5.43
   0  10   9   91.76    5.81
   0  10   9   89.97    5.94
   0  10  10  158.73    8.57
   0  10  10  152.94    8.87
   0  10  10  144.95    7.99
   0  10  10  150.70    8.31
   0  10  10  165.11    9.10
   0  10  10  153.15    8.40
   0  10  10  162.41    8.88
   0  10  11  102.33    6.60
   0  10  11  115.72    6.50
   0  10  11  109.69    6.42
   0  10  11  101.10    6.66
   0  10  12  125.77    7.23
   0  10  12  136.58    7.63
   0  10  12  130.78    7.59
   0  10  12  137.63    7.40
   0  10  13  115.76    6.35
   0  10  13  114.35    6.55
   0  10  13  124.28    6.71
   0  10  13  123.75    6.64
   0  10  13  110.00    6.38
   0  10  14   71.22    3.87
   0  10  14   56.25    3.80
   0  10  14   63.89    3.87
   0  10  14   68.17    4.10
   0  10  15   25.59    1.72
   0  10  15   22.70    1.69
   0  11  -9    0.86    0.81
   0  11  -9    1.45    0.91
   0  11  -9    1.35    0.79
   0  11  -9    2.05    1.00
   0  11  -9    0.08    0.83
   0  11  -8   11.09    1.59
   0 -11   8   11.59    1.71
   0  11  -8   11.45    1.66
   0  11  -8   14.09    1.80
   0  11  -8    9.77    1.60
   0  11  -8   11.27    1.73
   0  11  -7    0.36    1.30
   0  11  -7   -0.38    1.58
   0  11  -7    1.82    1.35
   0  11  -6   34.30    3.15
   0  11  -6   29.29    2.92
   0  11  -6   31.87    2.76
   0  11  -6   34.10    3.13
   0  11  -5    0.25    1.54
   0  11  -5   -1.57    1.68
   0  11  -5   -0.22    1.49
   0  11  -5    0.99    1.51
   0  11  -5   -0.25    1.59
   0  11  -5   -0.50    1.60
   0  11  -4  524.43   24.13
   0  11  -4  497.29   23.40
   0  11  -4  486.21   23.28
   0  11  -4  513.02   23.97
   0  11  -4  517.63   24.08
   0  11  -4  554.82   24.34
   0  11  -4  514.14   24.07
   0  11  -3   19.86    2.76
   0  11  -3   19.87    2.80
   0  11  -3   17.52    2.34
   0  11  -3   27.55    3.16
   0  11  -3   24.06    2.84
   0  11  -3   20.10    2.90
   0  11  -3   25.17    3.05
   0  11  -3   19.83    2.43
   0  11  -3   20.91    2.46
   0  11  -3   18.86    2.39
   0  11  -2  171.77    9.50
   0  11  -2  153.93    8.91
   0  11  -2  172.37    9.51
   0 -11   2  162.56   14.44
   0  11  -2  158.33    9.14
   0  11  -2  173.54    9.35
   0 -11   2  139.98   13.85
   0  11  -2  174.42    9.75
   0  11  -2  164.33    9.62
   0  11  -2  176.78    9.73
   0  11  -2  171.47    9.33
   0  11  -2  179.46    9.79
   0  11  -2  173.58    9.18
   0  11  -2  163.89    9.27
   0  11  -2  176.80    9.23
   0  11  -1    2.88    1.62
   0  11  -1    5.54    1.71
   0  11  -1    7.04    1.80
   0 -11   1    8.09    3.51
   0  11  -1    5.53    1.74
   0  11  -1    4.44    1.58
   0 -11   1    3.60    3.49
   0  11  -1    2.33    1.66
   0  11  -1    3.81    1.87
   0  11  -1    5.75    1.91
   0  11  -1    7.76    2.05
   0  11  -1    6.70    2.06
   0  11  -1    5.31    1.75
   0  11  -1    7.60    1.93
   0  11  -1    4.39    1.87
   0  11   0  208.92   10.97
   0  11   0  216.44   11.36
   0  11   0  195.93   10.90
   0  11   0  211.99   11.22
   0  11   0  208.92   11.24
   0 -11   0  185.82   15.72
   0  11   0  209.72   11.20
   0  11   0  203.48   10.72
   0 -11   0  205.86   16.52
   0  11   0  223.68   11.45
   0  11   0  217.87   11.33
   0  11   0  199.70   11.35
   0  11   0  216.80   11.35
   0  11   0  203.03   11.26
   0  11   0  217.23   11.21
   0  11   0  207.24   11.12
   0  11   1  144.92    8.47
   0  11   1  153.40    8.43
   0  11   1  156.24    8.59
   0  11   1  134.21    7.90
   0  11   1  133.19    7.88
   0 -11  -1  128.80   12.34
   0  11   1  138.58    8.33
   0 -11  -1  124.49   12.38
   0  11   1  148.23    8.05
   0  11   1  145.53    8.45
   0  11   1  142.43    8.50
   0  11   1  139.57    8.27
   0  11   1  147.81    8.54
   0  11   1  141.30    8.27
   0  11   1  146.41    8.36
   0  11   2  147.75    8.30
   0  11   2  146.19    8.57
   0  11   2  129.03    7.67
   0  11   2  144.66    8.45
   0  11   2  140.38    7.73
   0 -11  -2  118.63   11.72
   0 -11  -2  133.13   12.35
   0  11   2  142.60    7.95
   0  11   2  143.48    8.51
   0  11   2  154.88    8.34
   0  11   2  158.27    8.72
   0  11   2  138.98    8.48
   0  11   2  132.49    8.29
   0  11   2  152.13    8.53
   0  11   3    1.43    1.61
   0  11   3    1.77    1.59
   0  11   3    0.90    1.62
   0  11   3   -0.21    1.28
   0  11   3    1.02    1.26
   0  11   3    1.99    1.20
   0  11   3    3.23    1.79
   0  11   3   -0.21    1.30
   0  11   3    0.98    1.39
   0  11   3    0.84    1.53
   0  11   3    1.13    1.32
   0  11   3    0.60    1.65
   0  11   3    1.38    1.58
   0  11   3   -0.30    1.81
   0  11   3    0.28    1.40
   0 -11  -3   -0.97    1.90
   0  11   4   55.10    4.81
   0  11   4   60.56    4.57
   0  11   4   67.93    4.62
   0  11   4   66.61    4.71
   0  11   4   61.72    5.02
   0  11   4   65.07    4.90
   0  11   4   68.77    4.96
   0  11   4   66.79    4.66
   0  11   4   65.31    4.54
   0  11   4   57.24    4.86
   0  11   4   69.38    5.13
   0  11   4   73.64    5.06
   0  11   4   66.10    4.93
   0  11   4   70.95    4.68
   0  11   5   90.75    5.51
   0  11   5   80.94    5.35
   0  11   5   79.66    5.54
   0  11   5   75.91    5.19
   0  11   5   80.10    5.53
   0  11   5   82.54    5.48
   0  11   5   81.67    5.63
   0  11   5   83.90    5.60
   0  11   5   85.62    5.65
   0  11   5   80.85    5.76
   0  11   6   23.18    2.97
   0  11   6   20.17    2.74
   0  11   6   21.19    2.56
   0  11   6   22.92    2.52
   0  11   6   23.25    2.87
   0  11   6   21.68    2.69
   0  11   6   22.95    2.72
   0  11   6   23.70    2.90
   0  11   6   24.72    2.87
   0  11   6   27.59    3.14
   0  11   6   27.21    2.96
   0  11   6   22.39    2.89
   0  11   6   21.08    2.62
   0  11   6   24.82    2.60
   0  11   7   28.00    3.29
   0  11   7   27.52    2.70
   0  11   7   25.23    3.07
   0  11   7   35.95    3.24
   0  11   7   35.15    3.47
   0  11   7   28.47    3.19
   0  11   7   30.22    3.03
   0  11   7   28.33    2.94
   0  11   7   23.93    2.90
   0  11   7   28.40    3.25
   0  11   7   27.43    3.09
   0  11   7   29.30    2.78
   0  11   7   28.62    3.06
   0  11   7   28.17    2.80
   0  11   8   68.11    4.46
   0  11   8   64.31    4.76
   0  11   8   70.62    5.14
   0  11   8   61.45    4.74
   0  11   8   64.77    4.87
   0  11   8   64.91    4.67
   0  11   8   67.61    4.56
   0  11   8   70.91    5.06
   0  11   8   70.39    5.04
   0  11   8   60.71    4.45
   0  11   9   48.61    4.05
   0  11   9   54.82    3.68
   0  11   9   62.54    4.33
   0  11   9   52.64    3.64
   0  11   9   41.53    3.54
   0  11   9   58.23    4.04
   0  11  10   66.03    4.11
   0  11  10   65.18    4.80
   0  11  10   56.81    4.14
   0  11  10   58.71    4.46
   0  11  10   63.66    4.31
   0  11  11   69.52    4.83
   0  11  11   74.23    4.82
   0  11  11   66.28    4.25
   0  11  11   65.29    4.77
   0  11  11   71.46    4.51
   0  11  12  141.34    7.60
   0  11  12  133.60    7.03
   0  11  12  142.71    7.58
   0  11  12  132.63    7.10
   0  11  13   52.36    3.46
   0  11  13   53.40    3.50
   0  11  13   45.77    3.04
   0  11  14   14.61    1.58
   0  11  14   13.33    1.48
   0  11  15   48.66    2.60
   0  12  -8   -0.08    0.78
   0  12  -8    0.36    0.58
   0  12  -7   29.08    2.31
   0  12  -7   35.75    2.46
   0  12  -6   67.89    4.11
   0  12  -6   67.30    4.16
   0  12  -6   62.96    4.03
   0  12  -6   53.85    3.52
   0  12  -6   68.71    4.25
   0  12  -6   64.03    3.82
   0  12  -5    1.34    1.46
   0  12  -5    0.39    1.35
   0  12  -5    0.19    1.25
   0  12  -5   -0.61    1.46
   0  12  -5   -0.17    1.14
   0  12  -5    0.47    1.01
   0  12  -4   39.84    3.50
   0  12  -4   41.12    3.43
   0  12  -4   39.00    3.47
   0  12  -4   46.35    3.74
   0  12  -4   46.27    3.57
   0  12  -4   46.00    3.64
   0  12  -4   42.45    3.28
   0  12  -3   12.40    2.19
   0  12  -3   14.73    2.26
   0  12  -3   15.65    2.22
   0  12  -3   18.28    2.44
   0  12  -3   19.13    2.17
   0  12  -3   13.78    2.32
   0  12  -3   16.37    2.36
   0  12  -3   16.28    2.07
   0  12  -3   14.24    1.92
   0  12  -2    1.08    1.30
   0  12  -2    2.35    1.26
   0  12  -2    4.34    1.58
   0  12  -2    2.27    1.25
   0  12  -2    0.95    1.42
   0  12  -2   -0.52    1.54
   0  12  -2    1.27    1.61
   0  12  -2    0.77    1.50
   0  12  -2    2.97    1.84
   0  12  -2    2.68    1.38
   0  12  -2    2.46    1.43
   0  12  -2    1.34    1.28
   0  12  -1    1.54    1.17
   0  12  -1    4.77    1.56
   0  12  -1    1.17    1.44
   0  12  -1    1.59    1.37
   0  12  -1    0.48    1.36
   0  12  -1    0.27    1.88
   0  12  -1    2.37    1.48
   0  12  -1    1.00    1.47
   0  12  -1    0.53    1.59
   0  12  -1    2.29    1.74
   0  12  -1    1.40    1.54
   0  12  -1    2.78    1.64
   0  12   0  144.94    8.39
   0  12   0  141.26    8.31
   0  12   0  146.43    8.13
   0  12   0  138.41    8.11
   0  12   0  145.82    8.57
   0  12   0  140.26    8.34
   0  12   0  147.92    8.53
   0  12   0  152.43    8.59
   0  12   0  162.58    8.92
   0  12   0  158.90    8.47
   0  12   0  140.28    8.45
   0  12   0  149.04    8.39
   0  12   1   22.99    2.82
   0  12   1   16.85    2.52
   0  12   1   17.77    2.59
   0  12   1   19.22    2.53
   0  12   1   17.58    2.16
   0  12   1   17.44    2.56
   0  12   1   18.99    2.62
   0  12   1   16.07    2.36
   0  12   1   16.00    2.50
   0  12   1   20.37    2.57
   0  12   1   18.02    2.55
   0  12   2  333.64   16.34
   0  12   2  336.58   16.18
   0  12   2  320.67   16.31
   0  12   2  322.35   16.40
   0  12   2  332.95   15.77
   0  12   2  321.01   15.97
   0  12   2  322.87   16.43
   0  12   2  333.40   16.29
   0  12   2  328.84   16.41
   0  12   2  323.86   16.41
   0  12   3    3.66    1.76
   0  12   3    2.91    1.78
   0  12   3    1.36    1.56
   0  12   3    3.23    1.43
   0  12   3    2.57    1.23
   0  12   3    2.43    1.13
   0  12   3    2.09    1.75
   0  12   3    1.37    1.57
   0  12   3    1.48    1.66
   0  12   3    0.82    1.39
   0  12   3    1.17    1.13
   0  12   3    2.11    1.15
   0  12   3    0.89    1.66
   0  12   3    3.20    1.69
   0  12   3    2.74    1.51
   0  12   4   18.19    2.66
   0  12   4   16.20    2.58
   0  12   4   13.69    2.11
   0  12   4   16.04    2.11
   0  12   4   15.17    2.51
   0  12   4   16.36    2.11
   0  12   4   18.65    2.26
   0  12   4   14.84    2.38
   0  12   4   15.41    2.04
   0  12   4   20.08    2.63
   0  12   4   17.44    2.18
   0  12   4   14.71    2.52
   0  12   4   15.44    2.43
   0  12   4   18.66    2.52
   0  12   5   57.47    4.45
   0  12   5   59.15    4.42
   0  12   5   67.41    4.52
   0  12   5   65.57    4.42
   0  12   5   66.22    4.78
   0  12   5   70.01    4.92
   0  12   5   65.29    4.58
   0  12   5   63.11    4.77
   0  12   5   65.19    4.92
   0  12   5   63.98    4.81
   0  12   6  111.07    6.97
   0  12   6  107.96    6.49
   0  12   6  109.41    6.75
   0  12   6  101.86    6.80
   0  12   6  110.38    6.98
   0  12   6  112.13    6.48
   0  12   6  109.01    6.37
   0  12   6  117.50    6.94
   0  12   6  107.42    6.63
   0  12   6   96.05    6.37
   0  12   6  116.77    7.14
   0  12   6  108.94    6.89
   0  12   6  110.94    6.75
   0  12   6  121.35    6.90
   0  12   7   15.12    2.44
   0  12   7    9.71    2.15
   0  12   7   12.83    2.06
   0  12   7   13.40    2.15
   0  12   7   10.82    2.19
   0  12   7   13.21    1.87
   0  12   7    9.97    2.25
   0  12   7   16.88    2.53
   0  12   7   12.67    1.87
   0  12   7   11.79    1.80
   0  12   7   11.34    2.05
   0  12   7   13.81    2.21
   0  12   7   11.11    2.13
   0  12   8  159.15    8.36
   0  12   8  160.26    8.79
   0  12   8  163.46    8.64
   0  12   8  146.37    8.63
   0  12   8  152.33    8.13
   0  12   8  172.14    9.03
   0  12   8  165.64    8.87
   0  12   8  155.03    8.54
   0  12   8  150.65    8.36
   0  12   9  112.51    6.83
   0  12   9  109.06    6.62
   0  12   9  116.82    6.94
   0  12   9  115.98    6.68
   0  12   9  117.96    6.45
   0  12  10   52.13    3.70
   0  12  10   43.12    3.31
   0  12  10   51.68    3.43
   0  12  11    1.63    0.97
   0  12  11    4.35    1.62
   0  12  11    4.69    1.39
   0  12  12    0.78    1.12
   0  12  12   -0.64    1.33
   0  12  12    0.58    1.12
   0  12  13   51.33    3.17
   0  12  13   50.06    3.10
   0  12  14    9.16    0.92
   0  13  -6    2.02    0.82
   0  13  -6    1.04    0.57
   0  13  -6    1.09    0.85
   0  13  -6    1.03    0.74
   0 -13   5   13.07    1.70
   0  13  -5   17.03    1.72
   0  13  -5   13.18    1.58
   0  13  -5    9.76    1.29
   0  13  -5   11.51    1.56
   0  13  -5   13.70    1.46
   0  13  -4    0.77    1.21
   0  13  -4    0.58    1.09
   0  13  -4    0.57    0.96
   0  13  -4   -0.94    1.27
   0  13  -4   -0.15    1.04
   0  13  -3   37.66    3.05
   0  13  -3   35.44    3.02
   0  13  -3   38.46    3.07
   0  13  -3   36.00    2.96
   0  13  -3   31.30    2.42
   0  13  -3   35.53    2.84
   0  13  -2   22.66    2.44
   0  13  -2   15.73    2.03
   0  13  -2   20.33    2.40
   0  13  -2   17.38    2.17
   0  13  -2   12.00    1.79
   0  13  -2   18.80    2.19
   0  13  -2   17.65    1.92
   0  13  -1   64.73    4.06
   0  13  -1   50.74    3.77
   0  13  -1   62.98    4.37
   0  13  -1   55.00    4.25
   0  13  -1   56.99    4.14
   0  13  -1   56.06    4.07
   0  13  -1   51.92    3.94
   0  13  -1   57.74    3.95
   0  13  -1   52.60    3.95
   0  13   0   45.74    3.60
   0  13   0   38.38    3.46
   0  13   0   43.51    3.29
   0  13   0   48.91    3.92
   0  13   0   49.10    4.00
   0  13   0   49.59    3.78
   0  13   0   43.81    3.59
   0  13   0   51.33    3.86
   0  13   0   43.76    3.56
   0  13   0   47.79    3.76
   0  13   1   52.57    3.87
   0  13   1   46.23    3.76
   0  13   1   42.19    3.81
   0  13   1   42.30    3.61
   0  13   1   38.43    3.37
   0  13   1   42.28    3.69
   0  13   1   43.75    3.65
   0  13   1   49.75    3.88
   0  13   2    1.92    1.57
   0  13   2    3.29    1.56
   0  13   2    1.60    1.28
   0  13   2    4.38    1.78
   0  13   2    3.17    1.57
   0  13   2    2.08    1.64
   0  13   2    2.49    1.60
   0  13   3    0.99    1.42
   0  13   3    0.26    1.67
   0  13   3   -0.78    1.54
   0  13   3   -0.22    1.25
   0  13   3    1.18    1.46
   0  13   3    2.33    1.63
   0  13   3   -0.56    1.05
   0  13   3    0.27    1.62
   0  13   3    0.49    1.40
   0  13   3    0.27    1.57
   0  13   4   26.43    2.90
   0  13   4   26.82    2.91
   0  13   4   21.55    2.74
   0  13   4   26.44    2.28
   0  13   4   23.95    2.53
   0  13   4   16.12    2.44
   0  13   4   18.26    2.61
   0  13   4   25.41    3.01
   0  13   4   23.09    2.73
   0  13   4   22.97    2.27
   0  13   5   52.03    3.49
   0  13   5   48.13    3.60
   0  13   5   48.52    3.56
   0  13   5   47.87    3.46
   0  13   5   52.28    3.95
   0  13   5   44.90    3.72
   0  13   5   43.99    3.87
   0  13   5   46.50    3.79
   0  13   5   43.52    3.34
   0  13   6  285.38   14.02
   0  13   6  265.14   13.25
   0  13   6  258.87   13.82
   0  13   6  289.28   13.63
   0  13   6  276.15   13.34
   0  13   6  280.66   13.72
   0  13   6  252.64   13.35
   0  13   6  295.39   13.55
   0  13   6  285.86   13.77
   0  13   6  291.37   13.95
   0  13   6  287.86   13.29
   0  13   7   32.80    2.69
   0  13   7   26.83    2.85
   0  13   7   32.37    2.92
   0  13   7   26.52    2.80
   0  13   7   32.49    2.84
   0  13   7   24.71    2.65
   0  13   7   28.08    2.86
   0  13   7   27.08    2.44
   0  13   8  153.41    7.82
   0  13   8  153.72    8.31
   0  13   8  153.02    8.05
   0  13   8  157.51    8.36
   0  13   8  158.09    8.27
   0  13   9    5.13    1.34
   0  13   9    7.12    1.67
   0  13   9    4.56    1.54
   0  13  10  127.40    6.97
   0  13  10  127.73    6.71
   0  13  10  130.89    6.93
   0  13  11    3.09    1.06
   0  13  12   15.05    1.39
   0  13  13   46.86    2.54
   0  14  -4    3.16    0.83
   0  14  -4    1.89    0.65
   0  14  -3    8.08    1.22
   0  14  -3    8.86    1.16
   0  14  -3   10.73    1.31
   0  14  -3    6.85    1.07
   0  14  -2  154.92    7.45
   0  14  -2  134.69    7.12
   0  14  -2  141.00    7.16
   0  14  -2  156.11    7.53
   0  14  -1    1.26    1.24
   0  14  -1    0.85    1.30
   0  14  -1    3.21    1.09
   0  14  -1    2.64    1.04
   0  14  -1    0.96    0.95
   0  14   0   16.41    2.00
   0  14   0   11.56    1.90
   0  14   0   14.36    1.79
   0  14   0   14.08    1.80
   0  14   0   13.98    1.70
   0  14   1    5.24    1.49
   0  14   1    1.87    1.32
   0  14   1    2.35    1.46
   0  14   1    4.77    1.36
   0  14   1    5.73    1.42
   0  14   2    4.10    1.56
   0  14   2    5.66    1.41
   0  14   2    4.34    1.46
   0  14   2    1.64    1.42
   0  14   2    3.06    1.41
   0  14   2    3.17    1.48
   0  14   2    3.63    1.56
   0  14   3    9.32    1.83
   0  14   3    7.31    1.48
   0  14   3    7.05    1.66
   0  14   3    9.34    1.72
   0  14   3    8.99    1.83
   0  14   4   23.64    2.32
   0  14   4   20.61    2.46
   0  14   4   22.18    2.38
   0  14   4   23.47    2.55
   0  14   4   28.93    2.66
   0  14   5   83.49    4.79
   0  14   5   74.23    4.67
   0  14   5   79.33    5.06
   0  14   5   77.83    4.97
   0  14   5   74.34    4.92
   0  14   5   77.52    4.88
   0  14   6    0.79    1.16
   0  14   7    9.16    1.46
   0  14   8    2.41    1.12
   0  14   8    2.86    1.05
   0  14   9    6.81    1.07
   0  14   9    6.78    1.21
   0  14  10    3.07    0.76
   0  14  10    4.00    0.99
   0  14  11   47.05    2.64
   0  15  -1   18.54    1.52
   0  15  -1   20.92    1.67
   0  15   0    1.47    0.93
   0  15   0   -0.55    1.02
   0  15   1    5.67    1.24
   0  15   2   62.33    3.69
   0  15   2   58.18    3.65
   0  15   3    4.66    1.23
   0  15   3    1.39    1.01
   0  15   4  140.81    6.98
  -1  15   4    5.06    1.13
  -1  15   3  124.23    6.23
  -1  15   3  109.08    5.96
  -1  15   3  126.78    6.19
  -1  15   2   26.22    2.12
  -1  15   2   28.86    2.37
  -1  15   2   33.15    2.32
  -1  15   1    7.10    1.08
  -1  15   1    6.51    1.05
  -1  15   0   24.57    1.81
  -1  15   0   27.58    2.05
  -1  15   0   24.54    1.68
  -1  15  -1   14.55    1.41
  -1  14  11   -0.33    0.58
  -1  14  10   59.54    3.28
  -1  14  10   50.67    3.05
  -1  14   9    2.98    1.08
  -1  14   9    2.73    0.88
  -1  14   8   -0.26    0.91
  -1  14   8    0.33    0.87
  -1  14   7    6.51    1.27
  -1  14   6  171.81    8.84
  -1  14   6  178.36    8.96
  -1  14   5    0.19    1.36
  -1  14   5   -0.18    1.33
  -1  14   5   -0.51    1.30
  -1  14   5    2.34    1.33
  -1  14   4  136.34    7.49
  -1  14   4  143.58    7.46
  -1  14   4  131.80    7.36
  -1  14   4  133.37    7.41
  -1  14   3    7.34    1.66
  -1  14   3    8.34    1.67
  -1  14   3   10.13    1.77
  -1  14   3    7.02    1.70
  -1  14   3   11.12    1.88
  -1  14   3    8.19    1.66
  -1  14   2    1.17    1.44
  -1  14   2    1.84    1.39
  -1  14   2   -0.61    1.45
  -1  14   2    0.56    1.30
  -1  14   2    2.25    1.46
  -1  14   2    0.56    1.22
  -1  14   1    6.19    1.54
  -1  14   1    6.60    1.60
  -1  14   1    5.76    1.50
  -1  14   1    5.35    1.34
  -1  14   1   11.16    1.74
  -1  14   1    4.60    1.49
  -1  14   0    2.88    1.17
  -1  14   0    2.61    1.48
  -1  14   0    2.57    1.15
  -1  14   0    4.67    1.43
  -1  14   0    4.35    1.33
  -1  14   0    5.67    1.36
  -1  14  -1   62.58    4.15
  -1  14  -1   62.30    3.97
  -1  14  -1   67.28    4.09
  -1  14  -1   67.13    3.94
  -1  14  -2    1.82    1.17
  -1  14  -2    2.47    1.18
  -1  14  -2    1.91    1.02
  -1  14  -3   77.35    4.32
  -1  14  -3   78.84    4.32
  -1  14  -3   83.24    4.34
  -1  14  -4    5.93    0.89
  -1  14  -4    5.43    0.94
  -1  13  12    1.09    0.66
  -1  13  11   51.27    3.28
  -1  13  11   50.69    3.07
  -1  13  10    0.61    1.12
  -1  13  10    0.83    1.23
  -1  13  10    0.98    0.91
  -1  13   9  291.04   13.71
  -1  13   9  305.72   13.93
  -1  13   9  273.36   13.33
  -1  13   8    2.74    1.19
  -1  13   8    4.59    1.33
  -1  13   8    2.81    1.25
  -1  13   8    3.29    1.21
  -1  13   7  370.37   17.77
  -1  13   7  371.27   17.57
  -1  13   7  363.97   17.05
  -1  13   7  382.07   17.40
  -1  13   7  381.36   17.74
  -1  13   7  366.45   17.41
  -1  13   6  144.69    7.77
  -1  13   6  128.39    7.25
  -1  13   6  132.18    7.59
  -1  13   6  131.05    7.05
  -1  13   6  121.80    7.15
  -1  13   6  122.10    7.40
  -1  13   6  134.85    7.58
  -1  13   6  137.05    7.42
  -1  13   6  125.46    7.32
  -1  13   5   42.56    3.73
  -1  13   5   39.52    3.19
  -1  13   5   37.94    3.67
  -1  13   5   47.77    3.75
  -1  13   5   36.93    3.40
  -1  13   5   38.70    3.41
  -1  13   5   38.76    3.44
  -1  13   5   43.97    3.76
  -1  13   5   42.47    3.70
  -1  13   4    9.09    2.19
  -1  13   4    9.11    2.16
  -1  13   4   11.27    2.21
  -1  13   4   11.36    2.11
  -1  13   4   11.17    2.11
  -1  13   4    8.48    1.65
  -1  13   4    8.63    1.96
  -1  13   4    7.90    1.84
  -1  13   3   29.31    3.04
  -1  13   3   27.17    3.00
  -1  13   3   31.02    3.10
  -1  13   3   27.48    3.00
  -1  13   3   23.61    2.60
  -1  13   3   27.40    2.92
  -1  13   3   28.18    3.07
  -1  13   3   26.38    2.93
  -1  13   3   24.94    2.98
  -1  13   3   25.45    2.80
  -1  13   2   35.11    3.34
  -1  13   2   33.57    3.27
  -1  13   2   32.03    3.22
  -1  13   2   33.21    3.32
  -1  13   2   32.36    3.07
  -1  13   2   30.65    3.15
  -1  13   2   33.43    3.22
  -1  13   1   22.55    2.84
  -1  13   1   31.09    2.94
  -1  13   1   25.58    2.75
  -1  13   1   23.75    2.83
  -1  13   1   29.08    2.90
  -1  13   1   29.05    3.02
  -1  13   1   25.38    2.92
  -1  13   1   30.90    2.95
  -1  13   0   86.58    5.44
  -1  13   0   80.79    5.04
  -1  13   0   80.31    5.50
  -1  13   0   85.06    5.62
  -1  13   0   87.56    5.40
  -1  13   0   78.76    5.36
  -1  13   0   89.70    5.64
  -1  13   0   83.61    5.43
  -1  13   0   85.38    5.30
  -1  13  -1    1.22    1.35
  -1  13  -1    1.42    1.54
  -1  13  -1   -0.55    1.25
  -1  13  -1    1.56    1.45
  -1  13  -1    0.44    1.27
  -1  13  -1   -0.74    1.18
  -1  13  -1    0.93    1.20
  -1  13  -2   80.48    4.80
  -1  13  -2   70.17    4.47
  -1  13  -2   77.99    5.10
  -1  13  -2   85.77    5.19
  -1  13  -2   77.10    5.05
  -1  13  -2   78.61    4.61
  -1  13  -2   77.01    4.81
  -1  13  -3   67.37    4.51
  -1  13  -3   69.99    4.46
  -1  13  -3   71.50    4.54
  -1  13  -3   64.14    4.04
  -1  13  -3   71.31    4.38
  -1  13  -4    2.53    1.19
  -1  13  -4    0.62    1.11
  -1  13  -4   -0.33    1.39
  -1  13  -4    1.26    1.04
  -1  13  -5   11.36    1.45
  -1  13  -5    7.79    1.44
  -1  13  -5    7.60    1.07
  -1  13  -5   10.63    1.42
  -1  13  -6   23.07    1.75
  -1  12  13   19.20    1.62
  -1  12  13   20.06    1.76
  -1  12  12   14.95    1.86
  -1  12  12   18.11    1.86
  -1  12  12   19.21    1.97
  -1  12  11    0.16    1.18
  -1  12  11    1.14    1.30
  -1  12  10   94.34    5.44
  -1  12  10   87.27    5.56
  -1  12   9   31.06    3.19
  -1  12   9   32.73    2.82
  -1  12   9   30.06    2.53
  -1  12   9   31.70    3.02
  -1  12   8    0.70    1.40
  -1  12   8    0.76    1.50
  -1  12   8   -0.82    1.24
  -1  12   8   -1.00    1.67
  -1  12   8    0.24    1.37
  -1  12   8    1.81    1.07
  -1  12   8   -0.58    1.36
  -1  12   7   87.95    5.87
  -1  12   7   89.65    5.79
  -1  12   7   82.88    5.70
  -1  12   7   92.99    5.46
  -1  12   7   89.54    5.94
  -1  12   7   82.66    5.11
  -1  12   7   87.96    5.63
  -1  12   7   94.66    5.94
  -1  12   7   80.25    5.45
  -1  12   7   81.84    5.57
  -1  12   7   89.09    5.60
  -1  12   6   42.70    3.95
  -1  12   6   42.25    3.61
  -1  12   6   42.22    3.12
  -1  12   6   38.42    3.63
  -1  12   6   38.17    3.62
  -1  12   6   38.65    3.19
  -1  12   6   38.25    3.73
  -1  12   6   37.35    2.98
  -1  12   6   36.95    3.63
  -1  12   6   39.22    3.37
  -1  12   6   36.29    3.10
  -1  12   6   39.95    3.43
  -1  12   6   40.17    3.53
  -1  12   6   40.24    3.54
  -1  12   6   40.53    3.67
  -1  12   5   15.67    2.65
  -1  12   5   16.65    2.02
  -1  12   5   15.32    1.97
  -1  12   5   15.24    2.29
  -1  12   5   17.40    2.51
  -1  12   5   16.72    2.18
  -1  12   5   17.27    1.98
  -1  12   5   16.31    2.68
  -1  12   5   14.88    2.34
  -1  12   5   18.85    2.26
  -1  12   5   10.63    2.28
  -1  12   5   20.63    2.65
  -1  12   5   13.82    2.27
  -1  12   5   16.81    2.53
  -1  12   5   20.89    2.77
  -1  12   4   22.86    2.35
  -1  12   4   29.65    3.34
  -1  12   4   28.45    2.79
  -1  12   4   29.69    2.78
  -1  12   4   24.69    3.23
  -1  12   4   24.59    3.04
  -1  12   4   22.52    2.42
  -1  12   4   29.51    3.17
  -1  12   4   26.24    2.82
  -1  12   4   29.64    3.16
  -1  12   4   29.06    3.05
  -1  12   4   31.09    3.22
  -1  12   4   24.07    2.40
  -1  12   3  119.60    7.31
  -1  12   3  118.67    7.32
  -1  12   3  100.46    6.32
  -1  12   3  113.47    6.69
  -1  12   3  113.65    6.37
  -1  12   3  120.39    7.30
  -1  12   3  117.38    7.26
  -1  12   3  118.46    7.28
  -1  12   3  110.63    6.86
  -1  12   3  115.23    7.19
  -1  12   3  112.91    7.06
  -1  12   3  116.76    7.31
  -1  12   3  114.12    7.03
  -1  12   2    5.97    1.90
  -1  12   2    5.10    1.87
  -1  12   2    5.43    1.65
  -1  12   2    5.16    1.94
  -1  12   2    6.31    2.00
  -1  12   2    5.98    1.93
  -1  12   2    3.15    1.69
  -1  12   2    2.90    1.62
  -1  12   2    5.58    1.83
  -1  12   1  390.45   18.53
  -1  12   1  346.22   17.57
  -1  12   1  362.48   17.82
  -1  12   1  376.17   18.32
  -1  12   1  406.06   18.65
  -1  12   1  387.36   18.54
  -1  12   1  383.73   18.41
  -1  12   1  371.93   18.31
  -1  12   1  359.02   18.37
  -1  12   1  401.73   18.42
  -1  12   1  392.53   18.35
  -1  12   0   37.38    3.62
  -1  12   0   39.19    3.31
  -1  12   0   29.39    3.18
  -1  12   0   39.60    3.52
  -1  12   0   42.47    3.89
  -1  12   0   40.37    3.70
  -1  12   0   41.72    3.70
  -1  12   0   36.24    3.73
  -1  12   0   41.52    3.80
  -1  12   0   44.06    3.82
  -1  12   0   43.96    3.71
  -1  12   0   43.91    3.64
  -1  12  -1    3.31    1.64
  -1  12  -1    0.65    1.32
  -1  12  -1    1.69    1.39
  -1  12  -1   -0.27    1.64
  -1  12  -1    2.73    1.57
  -1  12  -1    0.95    1.42
  -1  12  -1   -0.55    1.60
  -1  12  -1    1.71    1.91
  -1  12  -1    0.23    1.37
  -1  12  -1    0.23    1.43
  -1  12  -1    0.25    1.47
  -1  12  -2   70.68    4.75
  -1  12  -2   65.71    4.50
  -1  12  -2   60.59    4.75
  -1  12  -2   65.45    4.85
  -1  12  -2   58.54    4.32
  -1  12  -2   60.60    4.73
  -1  12  -2   66.19    4.43
  -1  12  -2   66.79    4.74
  -1  12  -3  165.20    8.70
  -1  12  -3  165.72    8.73
  -1  12  -3  170.40    9.16
  -1  12  -3  169.55    9.00
  -1  12  -3  146.85    8.20
  -1  12  -3  164.29    9.05
  -1  12  -3  158.34    8.28
  -1  12  -3  165.21    8.96
  -1  12  -4   60.57    4.34
  -1  12  -4   53.30    3.84
  -1  12  -4   57.84    4.10
  -1  12  -4   54.91    4.26
  -1  12  -4   60.23    4.20
  -1  12  -4   67.44    4.56
  -1  12  -5   10.72    1.92
  -1  12  -5    9.35    1.60
  -1  12  -5   12.80    2.08
  -1  12  -5   13.03    1.85
  -1  12  -6  127.94    6.62
  -1  12  -6  136.05    6.49
  -1  12  -7    0.36    1.00
  -1  12  -7    2.09    1.21
  -1  12  -7    1.90    0.93
  -1  12  -8   17.15    1.42
  -1  12  -8   14.23    1.32
  -1  12  -8   15.92    1.45
  -1  12  -8   16.24    1.44
  -1  11  14    2.48    0.91
  -1  11  13   94.70    5.34
  -1  11  13   98.08    5.32
  -1  11  13   92.54    5.24
  -1  11  12   49.84    3.67
  -1  11  12   51.76    3.64
  -1  11  12   47.13    3.63
  -1  11  11   48.89    3.27
  -1  11  11   42.96    3.67
  -1  11  11   47.22    3.62
  -1  11  11   44.84    3.78
  -1  11  10    2.29    1.09
  -1  11  10   -0.26    1.65
  -1  11  10    1.35    1.35
  -1  11   9    0.79    1.46
  -1  11   9   -0.19    1.15
  -1  11   9   -0.71    1.34
  -1  11   9   -0.22    1.20
  -1  11   8   32.99    3.42
  -1  11   8   38.17    3.31
  -1  11   8   33.48    3.29
  -1  11   8   31.92    3.41
  -1  11   8   33.97    3.38
  -1  11   8   32.32    3.40
  -1  11   8   33.22    2.91
  -1  11   8   30.51    3.06
  -1  11   8   30.33    2.92
  -1  11   8   34.73    3.07
  -1  11   7    4.55    1.64
  -1  11   7    7.89    1.71
  -1  11   7    7.11    1.83
  -1  11   7    4.30    1.92
   1 -11  -7    3.59    2.57
  -1  11   7    6.34    2.06
  -1  11   7    4.49    1.35
  -1  11   7    6.33    2.12
  -1  11   7    3.87    1.89
  -1  11   7    4.01    1.63
  -1  11   7    3.62    1.47
  -1  11   7    7.83    1.72
  -1  11   7    2.27    1.69
  -1  11   7    7.68    2.02
  -1  11   7    6.92    1.84
  -1  11   7    5.59    1.28
  -1  11   6  129.71    7.86
  -1  11   6  142.76    7.86
  -1  11   6  136.62    7.80
  -1  11   6  141.05    8.14
   1 -11  -6  129.12   12.62
  -1  11   6  141.16    8.17
  -1  11   6  132.72    7.32
  -1  11   6  123.53    7.36
  -1  11   6  132.67    7.78
  -1  11   6  126.92    7.64
  -1  11   6  130.07    7.99
  -1  11   6  139.29    7.60
  -1  11   6  126.70    7.91
  -1  11   6  126.13    7.90
  -1  11   6  123.21    7.75
  -1  11   6  132.55    7.30
  -1  11   5   50.88    4.39
  -1  11   5   49.99    4.36
  -1  11   5   53.66    3.88
  -1  11   5   53.68    3.92
  -1  11   5   55.96    4.24
  -1  11   5   51.09    3.76
  -1  11   5   53.26    4.39
  -1  11   5   57.88    4.52
  -1  11   5   49.46    3.98
  -1  11   5   52.13    4.03
  -1  11   5   53.98    4.29
  -1  11   5   53.48    4.38
  -1  11   5   49.70    4.21
  -1  11   5   48.71    4.15
  -1  11   4  112.16    7.28
  -1  11   4  122.00    7.08
  -1  11   4  105.73    6.69
  -1  11   4  114.85    7.36
  -1  11   4  117.33    6.67
  -1  11   4  125.44    7.50
  -1  11   4  119.82    6.69
  -1  11   4  124.57    7.53
  -1  11   4  106.59    6.88
  -1  11   4  120.72    7.39
  -1  11   4  117.63    7.32
  -1  11   4  117.05    6.85
  -1  11   4  124.38    7.60
  -1  11   4  124.44    7.31
  -1  11   4  113.12    7.16
  -1  11   4  117.43    7.35
  -1  11   3  153.45    8.64
  -1  11   3  157.58    8.32
  -1  11   3  147.95    9.08
  -1  11   3  158.33    8.63
  -1  11   3  156.54    9.15
   1 -11  -3  139.13   12.22
  -1  11   3  168.08    9.24
  -1  11   3  159.61    8.43
  -1  11   3  156.48    8.40
  -1  11   3  167.20    9.27
  -1  11   3  166.32    9.01
  -1  11   3  152.29    9.13
  -1  11   3  156.50    9.14
  -1  11   3  156.37    8.98
  -1  11   3  164.44    9.13
  -1  11   2  111.91    7.47
  -1  11   2  112.49    7.44
  -1  11   2  124.44    7.22
  -1  11   2  113.63    7.51
  -1  11   2  122.30    7.02
   1 -11  -2  130.65   11.72
  -1  11   2  113.34    7.44
  -1  11   2  128.20    7.66
  -1  11   2  123.17    6.85
   1 -11  -2  128.26   11.48
  -1  11   2  137.00    7.82
  -1  11   2  124.79    7.66
  -1  11   2  117.90    7.53
  -1  11   2  123.55    7.44
  -1  11   2  119.96    7.63
  -1  11   1  217.36   11.72
  -1  11   1  226.43   11.51
  -1  11   1  223.04   11.80
  -1  11   1  216.66   11.61
  -1  11   1  213.63   11.27
   1 -11  -1  204.49   16.32
  -1  11   1  212.75   11.15
  -1  11   1  223.92   11.79
  -1  11   1  229.36   11.83
   1 -11  -1  210.18   16.27
  -1  11   1  215.39   11.72
  -1  11   1  229.48   11.76
  -1  11   1  215.09   11.65
  -1  11   1  222.98   11.57
  -1  11   1  214.78   11.53
  -1  11   1  193.88   11.49
  -1  11   0  230.52   11.93
  -1  11   0  224.73   11.92
  -1  11   0  240.61   12.11
   1 -11   0  205.02   16.77
  -1  11   0  220.53   11.78
  -1  11   0  226.87   12.23
  -1  11   0  232.12   12.29
   1 -11   0  226.85   17.35
  -1  11   0  234.03   12.29
  -1  11   0  225.28   12.28
  -1  11   0  232.43   12.38
  -1  11   0  238.87   12.17
  -1  11   0  228.26   12.22
  -1  11   0  241.17   12.13
  -1  11   0  223.84   11.97
  -1  11  -1  206.98   11.79
  -1  11  -1  216.55   11.78
  -1  11  -1  216.22   11.92
   1 -11   1  239.64   17.77
   1 -11   1  219.74   16.88
  -1  11  -1  244.24   12.26
  -1  11  -1  233.97   11.94
  -1  11  -1  233.34   12.37
   1 -11   1  246.67   18.02
  -1  11  -1  239.77   12.37
  -1  11  -1  234.36   12.35
  -1  11  -1  233.92   12.01
  -1  11  -1  227.50   12.28
  -1  11  -1  228.87   11.90
  -1  11  -1  233.70   12.13
  -1  11  -1  231.45   11.90
  -1  11  -2   18.72    2.62
  -1  11  -2   22.90    2.83
  -1  11  -2   21.21    2.48
   1 -11   2   18.46    4.92
   1 -11   2   19.81    4.80
   1 -11   2   26.30    5.70
  -1  11  -2   22.48    2.97
  -1  11  -2   21.54    2.83
  -1  11  -2   24.64    2.71
  -1  11  -2   26.95    3.13
  -1  11  -2   14.25    2.58
  -1  11  -2   16.99    2.45
  -1  11  -2   24.75    2.67
  -1  11  -2   22.43    2.73
  -1  11  -2   23.27    2.77
  -1  11  -2   22.38    2.70
  -1  11  -3  417.21   20.20
  -1  11  -3  418.62   20.15
  -1  11  -3  418.42   20.22
  -1  11  -3  422.89   20.35
  -1  11  -3  450.92   20.55
  -1  11  -3  405.43   19.57
  -1  11  -3  416.83   19.54
  -1  11  -3  426.57   19.59
  -1  11  -3  418.28   19.73
  -1  11  -3  410.41   20.05
  -1  11  -3  416.39   20.01
  -1  11  -4    1.39    1.71
  -1  11  -4    5.60    1.84
  -1  11  -4    5.04    1.65
  -1  11  -4    4.57    1.84
  -1  11  -5   96.03    5.84
  -1  11  -5   86.51    5.58
  -1  11  -6  178.67    9.75
  -1  11  -6  181.36    9.14
  -1  11  -6  182.64    9.72
  -1  11  -7    9.02    1.74
  -1  11  -7    9.36    1.92
  -1  11  -7    5.94    1.77
  -1  11  -8   40.93    2.97
   1 -11   8   39.88    2.98
  -1  11  -8   43.64    3.12
  -1  11  -8   38.26    2.98
  -1  11  -8   37.15    2.93
   1 -11   9    6.85    0.96
  -1  11  -9    7.51    1.20
  -1  11  -9    8.16    1.28
  -1  11  -9   10.97    1.27
  -1  11  -9    8.15    1.20
  -1  10  15    0.76    0.58
  -1  10  15    0.89    0.80
  -1  10  15    0.96    0.55
  -1  10  14    7.60    1.22
  -1  10  14    4.75    1.16
  -1  10  13  137.89    7.34
  -1  10  13  134.85    7.15
  -1  10  13  146.16    7.48
  -1  10  13  132.79    6.96
  -1  10  12    5.35    1.67
  -1  10  12    6.95    1.53
  -1  10  12    8.50    1.86
  -1  10  12    3.19    1.25
  -1  10  11   23.95    2.51
  -1  10  11   28.14    2.92
  -1  10  11   22.55    2.76
  -1  10  11   19.51    2.30
  -1  10  11   26.78    2.88
  -1  10  10   32.80    3.36
  -1  10  10   28.08    2.67
  -1  10  10   30.41    2.88
  -1  10  10   32.88    3.20
  -1  10  10   32.95    3.34
  -1  10  10   34.87    2.99
   1 -10  -9   80.62   10.39
  -1  10   9   98.48    5.77
  -1  10   9   94.12    6.28
  -1  10   9   90.85    5.97
  -1  10   9   83.79    5.47
  -1  10   9   97.87    5.85
  -1  10   8  109.83    6.25
  -1  10   8   97.16    6.22
  -1  10   8  102.07    6.15
  -1  10   8  110.30    6.46
  -1  10   8  101.38    6.67
   1 -10  -8  123.72   12.45
  -1  10   8  109.05    6.77
  -1  10   8   97.58    6.65
  -1  10   8  103.22    6.18
  -1  10   8  109.91    6.60
  -1  10   8  104.04    6.02
  -1  10   8  106.09    6.53
  -1  10   8   95.64    6.42
  -1  10   7  184.57   10.10
  -1  10   7  203.65   10.28
  -1  10   7  181.70   10.25
   1 -10  -7  221.89   17.12
  -1  10   7  202.41   10.72
  -1  10   7  192.83   10.52
  -1  10   7  206.65   10.63
  -1  10   7  179.33   10.17
  -1  10   7  194.76   10.65
  -1  10   7  185.59    9.99
  -1  10   7  179.13    9.97
  -1  10   7  206.08   10.65
  -1  10   7  191.50   10.67
  -1  10   7  200.52   10.07
  -1  10   7  188.89   10.60
   1 -10  -7  202.42   15.94
  -1  10   7  196.90   10.64
  -1  10   7  200.94   10.17
  -1  10   6   18.44    2.56
   1 -10  -6   24.94    5.58
  -1  10   6   20.40    2.86
  -1  10   6   17.21    2.35
  -1  10   6   23.32    2.81
  -1  10   6   20.94    2.68
  -1  10   6   21.07    2.25
  -1  10   6   23.10    2.78
  -1  10   6   20.06    2.70
  -1  10   6   18.14    2.42
  -1  10   6   20.16    2.60
  -1  10   6   17.16    2.68
  -1  10   6   22.26    2.37
  -1  10   6   22.47    2.98
  -1  10   6   20.00    2.42
  -1  10   6   19.48    2.51
  -1  10   6   20.04    2.64
  -1  10   6   17.29    2.44
  -1  10   5  336.12   22.36
  -1  10   5  373.08   23.26
  -1  10   5  352.60   17.20
  -1  10   5  353.18   17.33
  -1  10   5  339.36   16.74
  -1  10   5  355.07   17.36
  -1  10   5  349.52   17.14
  -1  10   5  357.08   16.71
  -1  10   5  360.27   17.36
  -1  10   5  365.97   17.37
  -1  10   5  357.61   16.65
  -1  10   5  356.72   17.34
  -1  10   5  354.19   17.03
  -1  10   5  327.14   16.99
  -1  10   5  351.81   16.93
  -1  10   5  343.32   17.03
  -1  10   5  356.51   17.10
  -1  10   5  337.85   17.18
  -1  10   4   50.51    7.62
  -1  10   4   61.92    8.17
  -1  10   4   62.07    4.79
  -1  10   4   62.72    4.32
  -1  10   4   65.33    4.67
  -1  10   4   59.31    4.33
   1 -10  -4   79.05    8.03
   1 -10  -4   60.82    6.81
  -1  10   4   69.66    4.98
  -1  10   4   66.99    4.35
  -1  10   4   78.64    5.15
  -1  10   4   61.01    4.88
  -1  10   4   59.89    4.57
  -1  10   4   59.24    4.73
  -1  10   4   68.41    5.01
  -1  10   4   67.59    4.59
  -1  10   4   62.77    4.89
  -1  10   4   68.44    4.80
  -1  10   4   63.39    4.73
  -1  10   3  102.79   10.58
  -1  10   3  115.14    6.52
  -1  10   3  110.84    6.97
  -1  10   3  103.57    6.34
  -1  10   3  108.24    6.19
  -1  10   3  114.07    6.90
   1 -10  -3  122.39   10.41
  -1  10   3  103.52    6.13
  -1  10   3  109.34    6.81
   1 -10  -3   95.09    9.36
  -1  10   3  109.73    6.68
  -1  10   3   99.56    6.69
  -1  10   3  108.88    6.83
  -1  10   3  106.20    6.86
  -1  10   3  101.71    6.21
  -1  10   3  114.51    6.80
  -1  10   3  106.88    6.69
  -1  10   2   12.21    4.01
  -1  10   2    7.54    1.70
  -1  10   2    8.11    1.60
  -1  10   2    6.85    1.51
  -1  10   2    6.44    1.41
  -1  10   2    7.70    1.96
  -1  10   2    6.33    1.68
  -1  10   2    7.38    1.91
   1 -10  -2    3.46    2.16
  -1  10   2    5.03    1.46
  -1  10   2    7.40    1.86
   1 -10  -2    6.51    2.83
  -1  10   2    5.92    1.41
  -1  10   2    5.86    1.70
  -1  10   2   11.11    1.94
  -1  10   2    5.29    1.83
  -1  10   2    7.41    2.04
  -1  10   2    6.18    1.78
  -1  10   1   42.13    6.70
  -1  10   1   31.22    3.20
  -1  10   1   31.10    6.02
  -1  10   1   23.28    2.72
  -1  10   1   29.35    3.22
  -1  10   1   32.53    3.41
  -1  10   1   34.40    3.17
  -1  10   1   28.48    2.92
   1 -10  -1   25.09    4.85
  -1  10   1   33.45    3.33
  -1  10   1   33.27    3.09
  -1  10   1   30.18    3.26
   1 -10  -1   32.09    5.56
  -1  10   1   35.35    2.85
  -1  10   1   29.09    3.20
  -1  10   1   36.29    3.54
  -1  10   1   35.56    3.34
  -1  10   1   29.95    3.27
  -1  10   1   32.63    3.18
  -1  10   1   33.88    3.29
  -1  10   0  974.42   51.87
  -1  10   0 1077.01   51.93
  -1  10   0  984.67   45.12
  -1  10   0 1013.87   45.00
  -1  10   0  989.45   45.01
  -1  10   0  969.08   44.83
  -1  10   0 1001.11   45.21
  -1  10   0  999.55   45.04
   1 -10   0 1001.68   51.04
  -1  10   0  999.39   44.92
  -1  10   0 1030.54   45.29
   1 -10   0  985.09   51.59
  -1  10   0 1018.64   45.28
  -1  10   0 1026.59   45.37
  -1  10   0 1034.93   45.41
  -1  10   0 1034.56   45.33
  -1  10   0 1014.31   45.13
  -1  10   0 1032.04   45.23
  -1  10   0 1019.18   45.02
  -1  10   0 1038.93   45.03
  -1  10  -1   16.22    4.50
  -1  10  -1   16.81    2.54
  -1  10  -1   14.08    4.28
  -1  10  -1   19.11    2.44
  -1  10  -1   20.95    2.65
  -1  10  -1   12.56    2.27
   1 -10   1   20.11    4.59
  -1  10  -1   15.65    2.40
  -1  10  -1   21.62    2.75
   1 -10   1   16.99    4.70
  -1  10  -1   22.08    2.75
  -1  10  -1   17.61    2.66
  -1  10  -1   17.40    2.52
  -1  10  -1   18.78    2.67
  -1  10  -1   16.03    2.42
  -1  10  -1   17.04    2.40
  -1  10  -1   17.41    2.53
  -1  10  -1   21.52    2.55
  -1  10  -2  157.91    9.14
  -1  10  -2  162.16    9.12
  -1  10  -2  159.46    8.75
   1 -10   2  141.90   13.45
  -1  10  -2  161.64    9.14
  -1  10  -2  160.42    9.32
   1 -10   2  150.48   14.03
  -1  10  -2  159.01    8.84
  -1  10  -2  155.84    9.18
  -1  10  -2  161.13    9.37
  -1  10  -2  168.82    9.45
  -1  10  -2  159.24    8.81
  -1  10  -2  159.23    8.97
  -1  10  -2  165.15    8.89
  -1  10  -3  206.06   10.99
  -1  10  -3  203.39   10.91
   1 -10   3  181.79   15.77
  -1  10  -3  195.99   10.76
   1 -10   3  195.36   16.17
  -1  10  -3  204.31   11.11
  -1  10  -3  198.44   11.10
  -1  10  -3  207.28   10.50
  -1  10  -3  188.51   10.95
  -1  10  -3  196.99   10.86
  -1  10  -3  197.43   10.51
  -1  10  -3  198.59   10.34
  -1  10  -3  196.50   10.30
  -1  10  -4   82.32    5.66
   1 -10   4   86.13    9.83
   1 -10   4   77.58    9.63
   1 -10   4   88.69   10.19
  -1  10  -4   70.30    5.54
  -1  10  -4   79.09    5.48
  -1  10  -4   71.26    4.68
  -1  10  -4   72.21    4.71
  -1  10  -4   72.76    5.19
  -1  10  -5   23.45    2.71
  -1  10  -5   24.78    2.73
  -1  10  -5   26.68    3.11
  -1  10  -6    9.20    1.73
  -1  10  -6    7.85    1.62
  -1  10  -6    8.46    2.01
  -1  10  -6   11.45    2.30
  -1  10  -7   13.28    2.26
  -1  10  -7    7.62    1.97
  -1  10  -8   22.77    2.70
  -1  10  -8   24.45    2.69
  -1  10  -8   31.56    2.87
  -1  10  -9  154.87    8.14
  -1  10  -9  167.31    8.22
  -1  10  -9  157.73    8.04
   1 -10   9  145.22    7.91
  -1  10 -10    9.43    1.29
  -1  10 -10   10.66    1.56
  -1  10 -10    8.91    1.41
  -1  10 -10    7.11    1.37
  -1   9  16   40.72    2.24
  -1   9  16   41.68    2.30
  -1   9  15    1.15    1.03
  -1   9  15   -0.12    1.02
  -1   9  15    0.25    0.74
  -1   9  14   29.18    2.55
  -1   9  14   25.21    2.34
  -1   9  14   25.66    2.13
  -1   9  14   26.39    2.31
  -1   9  14   22.02    2.07
  -1   9  13   16.05    2.04
  -1   9  13   17.62    2.29
  -1   9  13   15.56    2.04
  -1   9  13   14.59    1.86
  -1   9  13   12.49    2.04
  -1   9  12    0.96    1.62
  -1   9  12    1.36    1.40
  -1   9  12   -0.20    1.17
  -1   9  12    2.20    1.54
  -1   9  11    2.02    1.02
  -1   9  11    2.64    1.40
  -1   9  11    0.81    1.46
  -1   9  11    1.44    1.35
  -1   9  11    3.00    1.74
   1  -9 -10   32.60    7.04
  -1   9  10   32.61    2.97
  -1   9  10   30.93    3.31
  -1   9  10   26.97    3.14
  -1   9  10   28.46    2.92
  -1   9  10   35.02    3.49
  -1   9  10   30.20    3.27
   1  -9  -9    5.37    3.91
  -1   9   9   10.25    2.16
  -1   9   9    8.41    1.76
  -1   9   9   11.74    2.13
  -1   9   9    6.03    1.52
  -1   9   9   10.27    1.80
  -1   9   9    9.07    2.01
  -1   9   9    8.07    1.96
   1  -9  -9   11.71    4.24
  -1   9   8  212.05   10.90
   1  -9  -8  233.05   18.20
  -1   9   8  215.07   11.33
  -1   9   8  214.74   11.21
   1  -9  -8  191.52   16.32
  -1   9   8  213.58   10.92
  -1   9   8  220.71   11.52
  -1   9   8  222.14   11.15
  -1   9   8  211.15   11.44
  -1   9   8  212.65   10.87
  -1   9   8  190.79   10.98
  -1   9   8  220.41   11.29
  -1   9   7   48.83    3.69
  -1   9   7   46.77    3.62
  -1   9   7   45.66    3.79
   1  -9  -7   45.45    7.69
  -1   9   7   48.31    3.82
   1  -9  -7   54.83    7.89
  -1   9   7   46.09    3.88
  -1   9   7   45.93    3.48
  -1   9   7   42.84    3.79
  -1   9   7   47.73    3.87
  -1   9   7   44.59    3.73
  -1   9   7   48.75    4.12
  -1   9   7   49.01    3.62
  -1   9   7   49.69    4.18
  -1   9   7   49.17    4.13
  -1   9   7   49.95    4.02
  -1   9   7   39.61    3.44
  -1   9   7   46.97    3.71
  -1   9   6  105.39    9.94
  -1   9   6  114.32   10.63
  -1   9   6  109.54    6.48
  -1   9   6  104.65    6.57
  -1   9   6  100.36    5.99
  -1   9   6  104.32    6.33
  -1   9   6  104.40    6.55
  -1   9   6  109.31    6.56
  -1   9   6  103.61    6.19
   1  -9  -6   98.15   10.46
  -1   9   6  116.44    6.78
  -1   9   6  105.15    6.61
  -1   9   6  107.69    6.32
  -1   9   6  100.38    6.58
  -1   9   6  107.37    6.65
  -1   9   6   91.83    6.12
  -1   9   6  107.59    6.16
  -1   9   6  106.71    6.50
  -1   9   6  104.12    6.28
  -1   9   6  105.15    6.46
  -1   9   6  109.77    6.37
  -1   9   5    9.06    3.18
  -1   9   5    7.03    1.77
  -1   9   5   11.53    3.68
  -1   9   5    9.14    1.89
  -1   9   5    7.72    1.83
  -1   9   5    8.23    1.61
  -1   9   5    8.90    1.88
  -1   9   5    4.87    1.33
   1  -9  -5   10.03    2.75
  -1   9   5    4.84    1.74
  -1   9   5    9.84    2.06
  -1   9   5    8.89    1.67
  -1   9   5    6.87    1.66
  -1   9   5    9.05    1.75
  -1   9   5    8.64    1.54
  -1   9   5    9.55    1.94
  -1   9   5    6.60    1.61
  -1   9   5    7.30    1.75
  -1   9   5    8.46    1.77
  -1   9   4  163.07   12.73
  -1   9   4  149.20    8.25
  -1   9   4  157.83   12.74
  -1   9   4  140.51    7.78
  -1   9   4  153.84    8.21
  -1   9   4  147.78    8.31
   1  -9  -4  139.18   10.69
  -1   9   4  144.90    8.29
   1  -9  -4  147.43   10.90
  -1   9   4  137.58    8.15
  -1   9   4  138.56    7.99
  -1   9   4  138.88    8.14
  -1   9   4  151.06    8.43
  -1   9   4  136.30    7.90
  -1   9   4  150.09    8.36
  -1   9   4  152.96    8.19
  -1   9   4  151.93    8.37
  -1   9   4  149.31    8.15
  -1   9   3  212.66   15.48
  -1   9   3  211.35   11.13
   1  -9  -3  221.73   14.43
  -1   9   3  199.64   11.00
  -1   9   3  212.59   11.07
   1  -9  -3  189.87   14.01
  -1   9   3  223.77   11.26
  -1   9   3  211.33   11.13
  -1   9   3  214.74   11.15
  -1   9   3  210.49   10.97
  -1   9   3  216.94   11.03
  -1   9   3  214.06   10.99
  -1   9   2   49.33    6.80
  -1   9   2   44.83    6.74
  -1   9   2   51.00    4.06
  -1   9   2   50.99    4.07
  -1   9   2   49.70    3.98
   1  -9  -2   54.49    6.39
  -1   9   2   44.86    3.93
   1  -9  -2   52.47    6.58
  -1   9   2   54.82    4.16
  -1   9   2   51.02    3.98
  -1   9   2   49.55    4.04
  -1   9   2   55.87    4.18
  -1   9   2   55.07    4.15
  -1   9   2   57.64    4.08
  -1   9   2   51.11    3.92
  -1   9   1  153.10    8.57
  -1   9   1  148.51   12.77
  -1   9   1  151.94    8.48
  -1   9   1  159.30    8.41
  -1   9   1  155.97    8.63
   1  -9  -1  155.39   12.23
  -1   9   1  149.41    8.51
  -1   9   1  154.75    8.60
   1  -9  -1  167.62   12.80
  -1   9   1  152.41    8.62
  -1   9   1  154.70    8.59
  -1   9   1  148.44    8.50
  -1   9   1  144.99    8.48
  -1   9   1  156.86    8.49
  -1   9   1  147.40    8.38
  -1   9   0  599.88   31.38
  -1   9   0  561.55   31.31
  -1   9   0  572.26   25.59
  -1   9   0  574.32   25.65
  -1   9   0  557.24   25.42
  -1   9   0  548.93   25.39
  -1   9   0  548.56   25.38
  -1   9   0  514.34   25.18
   1  -9   0  557.42   30.62
  -1   9   0  563.41   25.62
  -1   9   0  558.12   25.61
   1  -9   0  540.93   30.98
  -1   9   0  564.12   25.71
  -1   9   0  573.09   25.69
  -1   9   0  534.72   25.57
  -1   9   0  528.77   25.39
  -1   9   0  543.68   25.34
  -1   9   0  548.78   25.36
  -1   9   0  548.27   25.51
  -1   9  -1  147.94   12.30
  -1   9  -1  151.56    8.36
  -1   9  -1  146.21   12.47
  -1   9  -1  141.76    8.31
  -1   9  -1  136.86    8.18
  -1   9  -1  149.87    8.41
  -1   9  -1  144.89    8.17
  -1   9  -1  155.84    8.45
   1  -9   1  164.82   12.99
  -1   9  -1  143.92    8.41
   1  -9   1  145.08   12.71
  -1   9  -1  154.10    8.58
  -1   9  -1  136.71    8.46
  -1   9  -1  162.41    8.76
  -1   9  -1  144.70    8.25
  -1   9  -1  139.44    8.40
  -1   9  -1  150.69    8.25
  -1   9  -1  156.54    8.29
  -1   9  -1  147.72    8.33
  -1   9  -2   56.71    7.29
  -1   9  -2   53.03    4.01
  -1   9  -2   52.61    6.76
  -1   9  -2   55.07    4.26
  -1   9  -2   45.87    3.96
  -1   9  -2   53.27    3.93
   1  -9   2   53.20    7.48
  -1   9  -2   51.02    4.15
   1  -9   2   40.27    6.65
  -1   9  -2   52.24    4.27
  -1   9  -2   50.76    4.18
  -1   9  -2   47.45    3.94
  -1   9  -2   48.23    3.94
  -1   9  -2   49.08    3.79
  -1   9  -2   47.03    3.82
  -1   9  -3   10.72    1.93
  -1   9  -3   17.62    4.32
  -1   9  -3   13.91    2.45
   1  -9   3   13.39    4.50
  -1   9  -3   13.65    2.32
  -1   9  -3   13.79    2.32
   1  -9   3   14.94    4.52
  -1   9  -3   11.61    1.92
  -1   9  -3   13.40    2.19
  -1   9  -3    9.87    1.78
  -1   9  -3   14.44    2.17
  -1   9  -3   12.66    1.89
  -1   9  -4  114.21    7.37
   1  -9   4  117.76   10.90
  -1   9  -4  112.53    7.21
   1  -9   4  122.05    7.23
  -1   9  -4  117.64    7.56
   1  -9   4  119.72   12.33
  -1   9  -4  130.95    7.49
  -1   9  -4  120.93    6.79
  -1   9  -4  123.84    6.81
   1  -9   5  162.89   13.80
   1  -9   5  166.38   14.53
   1  -9   5  164.51   14.90
   1  -9   5  175.47    9.65
  -1   9  -5  168.12    9.61
  -1   9  -5  177.25    9.68
  -1   9  -5  192.99   10.17
  -1   9  -5  181.11    9.99
   1  -9   6  224.63   17.44
   1  -9   6  250.81   19.06
   1  -9   6  209.44   17.11
   1  -9   6  245.94   18.78
  -1   9  -6  252.06   12.24
  -1   9  -6  249.95   12.37
  -1   9  -6  244.03   12.76
  -1   9  -6  252.41   12.91
  -1   9  -6  228.23   12.27
   1  -9   6  239.56   12.47
  -1   9  -7   40.31    3.63
  -1   9  -7   39.35    3.71
   1  -9   7   34.45    3.36
  -1   9  -7   37.39    3.21
  -1   9  -8   14.44    2.35
   1  -9   8   13.68    2.05
   1  -9   9   -0.21    1.41
  -1   9  -9   -0.21    1.40
   1  -9   9    1.44    1.18
   1  -9  10   41.19    3.11
  -1   9 -10   45.81    3.35
  -1   9 -10   45.28    3.29
  -1   9 -11   71.52    4.07
  -1   9 -11   72.04    3.91
  -1   8  16    4.54    0.96
  -1   8  15  100.25    5.23
  -1   8  15   92.20    4.98
  -1   8  15  102.14    5.49
  -1   8  15  104.20    5.59
  -1   8  14    5.26    1.36
  -1   8  14    5.79    1.38
  -1   8  14    8.84    1.68
  -1   8  14    3.54    1.17
  -1   8  14    6.24    1.64
  -1   8  13   20.71    2.45
  -1   8  13   28.36    2.63
  -1   8  13   23.47    2.74
  -1   8  13   26.78    2.79
  -1   8  13   25.58    2.63
  -1   8  12  209.36   10.59
  -1   8  12  210.76   10.83
  -1   8  12  208.32   10.73
  -1   8  12  181.39   10.62
  -1   8  12  197.71   10.68
   1  -8 -11   31.92    6.96
  -1   8  11   27.19    3.04
  -1   8  11   30.05    2.92
  -1   8  11   26.71    2.99
   1  -8 -11   30.91    6.09
   1  -8 -10  147.20   12.96
   1  -8 -10  166.71   15.36
  -1   8  10  151.13    8.88
  -1   8  10  156.08    8.59
  -1   8  10  159.73    9.00
  -1   8  10  156.19    9.01
   1  -8 -10  153.65   14.23
   1  -8  -9   22.50    5.70
   1  -8  -9   12.95    3.85
  -1   8   9   15.69    2.13
  -1   8   9   17.27    2.35
  -1   8   9   13.62    2.24
  -1   8   9   16.82    2.55
   1  -8  -9   19.90    5.35
  -1   8   9   13.33    2.34
   1  -8  -8  112.09   10.12
   1  -8  -8  133.11   12.91
   1  -8  -8  127.22   12.03
  -1   8   8  110.38    6.97
  -1   8   8  124.80    7.19
  -1   8   8  123.49    7.31
  -1   8   8  110.77    7.04
  -1   8   8  118.87    6.82
  -1   8   8  129.63    7.38
  -1   8   8  116.13    7.01
  -1   8   8  113.98    6.81
  -1   8   8  116.96    6.80
  -1   8   7    7.33    1.50
  -1   8   7    9.23    1.68
  -1   8   7    8.72    2.96
  -1   8   7    9.79    3.56
  -1   8   7    8.23    1.75
  -1   8   7    7.48    1.75
   1  -8  -7    7.36    3.81
   1  -8  -7   10.39    4.75
  -1   8   7    6.94    1.77
  -1   8   7    7.64    1.90
  -1   8   7   11.97    1.99
  -1   8   7   10.38    1.69
  -1   8   7   10.73    1.98
  -1   8   7    9.35    1.83
  -1   8   7    8.02    1.65
  -1   8   7    7.80    1.73
  -1   8   6  679.62   31.93
  -1   8   6  699.86   31.83
  -1   8   6  726.92   32.10
   1  -8  -6  803.05   39.10
  -1   8   6  718.61   32.10
  -1   8   6  693.00   32.11
  -1   8   6  708.80   32.00
  -1   8   6  710.77   32.14
  -1   8   6  776.37   37.48
  -1   8   6  655.74   36.12
  -1   8   6  726.21   31.87
  -1   8   5   62.88    6.82
  -1   8   5   59.20    7.07
  -1   8   5   53.22    4.00
   1  -8  -5   55.66    5.94
  -1   8   4   24.89    2.63
  -1   8   4   32.88    5.26
  -1   8   4   28.83    5.02
  -1   8   4   30.25    4.89
  -1   8   4   29.46    2.77
  -1   8   3  111.92    6.64
  -1   8   3  125.36   10.28
  -1   8   3  113.39    6.65
  -1   8   2  300.76   15.01
  -1   8   2  329.16   19.51
  -1   8   2  315.47   19.42
  -1   8   2  316.70   19.69
  -1   8   2  316.67   19.69
  -1   8   2  316.54   15.11
   1  -8  -2  321.60   18.56
  -1   8   1  340.93   16.48
   1  -8  -1  364.67   20.58
  -1   8   1  350.70   16.56
  -1   8   1  335.13   20.99
  -1   8   1  359.24   21.32
   1  -8   0    4.87    2.76
  -1   8   0    6.06    1.74
   1  -8   0    6.95    2.63
  -1   8   0    7.40    1.60
  -1   8   0    8.21    3.45
  -1   8   0    4.99    2.43
  -1   8   0    1.55    2.16
   1  -8   1   45.67    6.41
   1  -8   1   40.85    4.91
   1  -8   1   42.89    6.08
  -1   8  -1   47.98    3.55
  -1   8  -1   35.06    5.33
  -1   8  -1   45.17    6.22
  -1   8  -2   27.19    2.74
  -1   8  -2   29.35    2.82
   1  -8   2   27.99    4.45
   1  -8   2   19.29    4.54
  -1   8  -2   26.64    2.77
   1  -8   2   22.76    4.75
  -1   8  -2   29.89    2.96
  -1   8  -2   27.94    4.83
  -1   8  -2   24.80    2.58
  -1   8  -2   27.58    4.76
  -1   8  -3  120.62    7.03
   1  -8   3  109.80    9.99
   1  -8   3  132.40   11.73
  -1   8  -3  124.76    7.35
  -1   8  -3  128.71    7.49
   1  -8   3   98.97   10.70
  -1   8  -3  129.95    7.41
  -1   8  -3  124.14   10.26
  -1   8  -3  130.63    7.12
  -1   8  -3  137.55   11.03
  -1   8  -4   37.25    3.43
   1  -8   4   39.97    6.13
   1  -8   4   50.14    7.16
  -1   8  -4   39.44    3.48
  -1   8  -4   33.23    2.99
   1  -8   4   40.31    6.63
  -1   8  -4   31.40    3.13
  -1   8  -4   35.07    3.02
  -1   8  -4   35.47    5.28
   1  -8   5  282.31   19.67
   1  -8   5  243.62   18.09
  -1   8  -5  244.13   13.04
   1  -8   5  260.31   13.17
  -1   8  -5  263.96   12.89
  -1   8  -5  267.02   13.10
  -1   8  -5  248.00   13.24
   1  -8   6   54.31    8.47
   1  -8   6   65.36    8.26
   1  -8   6   55.92    7.79
   1  -8   6   62.84    4.74
  -1   8  -6   56.97    4.49
  -1   8  -6   58.27    4.41
   1  -8   6   66.08    8.52
  -1   8  -6   61.21    4.47
  -1   8  -6   67.20    4.91
  -1   8  -7  326.08   15.85
   1  -8   7  338.64   22.50
   1  -8   7  309.85   16.05
  -1   8  -7  322.70   15.45
  -1   8  -7  325.69   15.77
  -1   8  -7  334.59   16.17
   1  -8   7  311.73   21.02
   1  -8   7  296.52   21.60
   1  -8   7  311.64   22.45
   1  -8   8  308.99   15.32
  -1   8  -8  283.27   14.63
  -1   8  -8  307.59   14.63
  -1   8  -8  320.74   15.47
  -1   8  -8  301.43   15.14
  -1   8  -8  310.41   15.07
  -1   8  -9  100.23    5.72
   1  -8   9   89.83    6.13
  -1   8  -9  105.89    6.39
  -1   8  -9   95.40    6.06
  -1   8 -10   53.19    3.96
   1  -8  10   55.40    4.01
  -1   8 -10   58.13    4.05
   1  -8  10   53.22    4.00
  -1   8 -11   27.99    2.35
   1  -8  11   20.19    2.16
  -1   8 -12   91.54    4.55
  -1   8 -12   69.76    4.07
  -1   7  16   35.74    2.45
  -1   7  16   43.62    2.80
  -1   7  16   43.62    2.69
  -1   7  15   67.13    4.19
  -1   7  15   72.65    4.39
  -1   7  14  101.06    5.84
  -1   7  14  102.77    6.03
  -1   7  14  109.65    6.32
  -1   7  13   98.34    5.92
  -1   7  13   93.16    5.65
  -1   7  13   93.30    6.13
  -1   7  12    0.51    1.46
  -1   7  12    1.68    1.36
  -1   7  12   -0.27    1.41
   1  -7 -11  106.39   12.13
   1  -7 -11   88.60   10.19
  -1   7  11   85.24    5.85
  -1   7  11   86.14    5.80
  -1   7  11   91.94    6.01
   1  -7 -11   85.06   10.44
   1  -7 -10   15.14    5.06
   1  -7 -10   12.17    5.08
  -1   7  10   18.98    2.55
  -1   7  10   19.99    2.60
   1  -7 -10   20.44    5.81
   1  -7  -9  330.80   22.24
  -1   7   9  292.63   14.55
  -1   7   9  280.31   14.54
  -1   7   9  292.52   14.68
   1  -7  -9  309.26   21.01
   1  -7  -8  277.23   19.82
  -1   7   8  262.82   13.30
   1  -7  -8  271.79   19.10
  -1   7   8  262.54   13.43
  -1   7   8  264.48   13.40
  -1   7   8  270.55   13.58
  -1   7   8  277.65   13.55
   1  -7  -7   48.37    7.17
   1  -7  -7   67.78    8.56
  -1   7   7   62.74    6.40
  -1   7   7   47.85    5.80
  -1   7   7   57.47    3.79
   1  -7  -6    5.83    2.38
  -1   7   6    6.82    2.54
  -1   7   6    6.09    1.34
  -1   7   6    5.82    2.54
   1  -7  -6   13.31    3.65
   1  -7  -5  101.99    7.73
   1  -7  -5  102.92    7.51
   1  -7  -5   90.27    6.78
  -1   7   5  108.42    8.76
  -1   7   5  115.29    8.80
  -1   7   5   91.83    8.35
  -1   7   5   99.37    5.59
  -1   7   5   87.95    5.45
   1  -7  -4  245.81   13.23
  -1   7   4  227.43   14.62
  -1   7   4  237.22   15.11
  -1   7   4  203.27   14.49
  -1   7   4  241.39   14.83
  -1   7   4  237.07   11.31
  -1   7   4  220.36   11.18
  -1   7   3    6.76    2.64
  -1   7   3   17.29    3.36
  -1   7   3   14.45    1.84
  -1   7   3   15.67    3.42
  -1   7   3   19.79    3.66
  -1   7   3   13.78    1.83
  -1   7   2  213.62   14.19
  -1   7   2  211.34   13.80
  -1   7   2  212.02   13.89
   1  -7  -1    2.35    1.55
  -1   7   1    4.83    1.37
  -1   7   1    0.68    2.32
  -1   7   1    0.67    2.13
  -1   7   1    3.32    1.31
   1  -7   0   17.85    2.51
   1  -7   0   11.98    2.42
   1  -7   0   17.29    3.48
  -1   7   0   16.66    2.00
  -1   7   0   18.29    2.05
  -1   7   0   16.66    3.61
  -1   7   0   18.64    3.49
  -1   7   0   21.34    4.01
  -1   7   0   17.65    3.63
  -1   7  -1  140.57    7.55
   1  -7   1  138.25   10.92
   1  -7   1  138.83   10.83
   1  -7   1  134.57    9.52
  -1   7  -1  132.77    7.31
  -1   7  -1  139.26    7.41
  -1   7  -1  161.14   10.94
  -1   7  -1  140.08   10.48
  -1   7  -1  136.19   10.64
  -1   7  -1  142.90   10.77
  -1   7  -2  301.32   14.73
   1  -7   2  304.65   17.83
   1  -7   2  334.11   19.41
   1  -7   2  306.73   19.17
  -1   7  -2  300.87   14.43
  -1   7  -2  302.21   18.05
  -1   7  -2  294.71   18.24
  -1   7  -2  309.58   14.52
  -1   7  -2  313.85   18.49
   1  -7   3    3.47    2.94
   1  -7   3    2.87    2.26
  -1   7  -3    0.99    1.22
  -1   7  -3    1.80    1.37
   1  -7   3    0.87    3.05
  -1   7  -3    3.49    2.59
  -1   7  -3    0.53    1.13
  -1   7  -3    6.46    2.71
  -1   7  -3    2.79    1.49
   1  -7   4  112.62   10.55
   1  -7   4  119.04   10.18
  -1   7  -4  103.77    6.34
  -1   7  -4  109.70    9.06
  -1   7  -4  104.57    8.56
  -1   7  -4  100.07    5.84
  -1   7  -5   34.97    3.48
   1  -7   5   34.10    5.61
   1  -7   5   37.18    6.45
   1  -7   5   33.96    3.23
  -1   7  -5   32.49    3.12
   1  -7   5   27.63    5.55
  -1   7  -5   32.76    3.00
  -1   7  -5   33.18    3.27
   1  -7   6    6.52    3.57
  -1   7  -6    5.90    1.74
  -1   7  -6    7.99    1.67
   1  -7   6    9.57    2.03
   1  -7   6    5.29    2.94
   1  -7   6    9.45    3.52
   1  -7   6    6.94    3.80
  -1   7  -6    4.73    1.65
  -1   7  -7   11.68    2.07
   1  -7   7    5.62    3.42
   1  -7   7    9.94    2.12
  -1   7  -7    8.61    1.78
   1  -7   7    6.16    3.25
   1  -7   7    3.44    3.03
   1  -7   7    1.89    2.50
  -1   7  -7   11.11    2.08
   1  -7   8  239.65   17.46
  -1   7  -8  220.93   11.62
  -1   7  -8  221.06   11.36
  -1   7  -8  228.04   11.45
   1  -7   8  215.36   11.85
  -1   7  -8  167.70   15.20
   1  -7   8  239.26   16.25
   1  -7   8  226.25   17.58
   1  -7   8  219.34   17.93
  -1   7  -8  219.07   11.59
  -1   7  -9   98.08    6.39
   1  -7   9  106.48    6.71
  -1   7  -9  101.26    5.99
  -1   7  -9   99.14    6.16
  -1   7  -9   96.20    5.82
  -1   7  -9   97.15    6.25
  -1   7  -9  107.92    6.60
  -1   7 -10    7.67    1.88
  -1   7 -10    3.13    1.52
   1  -7  10    3.74    1.61
   1  -7  10    0.69    1.48
  -1   7 -10    7.81    1.95
  -1   7 -11  225.52   10.89
   1  -7  11  203.81   10.87
  -1   7 -11  206.43   10.47
  -1   7 -11  209.79   10.57
  -1   7 -12   37.58    2.90
   1  -7  12   30.98    2.71
  -1   7 -12   32.16    2.37
   1  -7  13   29.83    2.00
  -1   7 -13   16.18    1.37
  -1   6  17   23.80    1.60
  -1   6  16  272.23   12.47
  -1   6  16  265.01   12.25
  -1   6  16  261.04   12.21
  -1   6  15    1.72    1.39
  -1   6  15    1.91    1.31
  -1   6  14  233.51   11.29
  -1   6  14  222.53   11.17
  -1   6  14  240.90   11.85
  -1   6  13   21.56    2.45
  -1   6  13   19.29    2.27
  -1   6  13   22.89    2.88
   1  -6 -12  214.59   18.07
   1  -6 -12  204.44   18.43
  -1   6  12  239.40   11.86
  -1   6  12  243.78   12.63
   1  -6 -12  217.44   18.14
  -1   6  12  236.13   12.10
  -1   6  12  239.08   11.96
   1  -6 -11  219.53   19.02
   1  -6 -11  229.73   18.38
  -1   6  11  260.90   13.01
  -1   6  11  240.07   12.85
   1  -6 -11  257.19   19.27
  -1   6  11  243.22   12.15
  -1   6  11  247.10   12.57
  -1   6  11  237.82   12.38
   1  -6 -10   72.27    9.40
   1  -6 -10   93.86   11.06
   1  -6 -10   92.65    9.39
  -1   6  10   91.45    6.10
   1  -6 -10   86.43   10.28
  -1   6  10   91.47    6.06
  -1   6  10   92.09    5.50
  -1   6  10   93.71    5.90
  -1   6  10   90.17    5.84
   1  -6  -9   10.76    4.31
   1  -6  -9    4.36    3.57
  -1   6   9    0.75    1.35
   1  -6  -9    3.33    2.91
  -1   6   9    2.12    1.40
  -1   6   9    3.30    1.48
  -1   6   8  204.71   10.35
   1  -6  -8  185.37   14.81
   1  -6  -8  187.80   13.54
   1  -6  -8  186.40   15.63
   1  -6  -7   45.20    7.06
  -1   6   7   39.86    3.17
   1  -6  -7   47.77    6.48
   1  -6  -7   42.32    5.22
  -1   6   7   32.13    3.59
  -1   6   7   41.76    4.65
  -1   6   7   37.67    4.60
  -1   6   7   35.62    2.65
  -1   6   6   44.57    3.02
   1  -6  -6   44.17    4.29
   1  -6  -6   48.26    5.22
  -1   6   6   45.63    3.89
  -1   6   6   42.16    3.03
  -1   6   6   46.31    3.11
  -1   6   6   54.43    5.41
  -1   6   6   49.44    5.26
   1  -6  -6   47.59    6.26
   1  -6  -5   73.66    6.06
   1  -6  -5   54.03    4.56
   1  -6  -5   73.35    5.72
  -1   6   5   56.07    5.78
  -1   6   5   62.49    3.87
  -1   6   5   62.56    6.22
  -1   6   5   66.38    6.12
  -1   6   5   68.81    6.36
  -1   6   5   65.05    3.92
   1  -6  -4  404.57   19.80
  -1   6   4  373.49   17.46
   1  -6  -4  378.12   18.29
  -1   6   4  387.68   20.88
  -1   6   4  397.28   20.73
  -1   6   4  377.51   20.58
  -1   6   4  385.45   17.52
  -1   6   4  404.97   21.15
  -1   6   3 1863.75   83.64
  -1   6   3 1963.48   83.73
  -1   6   3 2006.41   87.80
  -1   6   3 1953.73   87.47
  -1   6   3 1985.69   83.77
  -1   6   3 1985.54   83.78
  -1   6   3 2063.57   87.41
  -1   6   3 2014.88   87.66
  -1   6   3 1958.84   87.21
   1  -6  -3 1926.87   84.49
  -1   6   2   21.78    3.66
  -1   6   2   15.47    3.21
  -1   6   2   20.86    2.01
  -1   6   2   22.76    3.46
  -1   6   2   20.81    2.03
   1  -6  -1  217.02   11.19
  -1   6   1  206.10   10.31
  -1   6   1  224.32   13.34
  -1   6   1  225.44   13.53
  -1   6   1  226.80   13.63
  -1   6   1  227.11   13.40
  -1   6   1  218.02   10.40
  -1   6   1  204.89   13.34
   1  -6   0  560.49   27.22
   1  -6   0  559.13   28.69
   1  -6   0  572.98   27.03
  -1   6   0  565.00   26.05
  -1   6   0  569.64   25.55
  -1   6   0  610.35   29.26
  -1   6   0  582.78   28.84
  -1   6   0  584.02   25.62
  -1   6   0  600.44   25.66
  -1   6   0  566.35   28.84
  -1   6   0  563.10   29.14
  -1   6   0  599.87   29.34
  -1   6   0  562.96   25.61
  -1   6  -1    9.18    1.53
   1  -6   1   10.74    2.21
   1  -6   1    7.49    2.68
  -1   6  -1    6.79    1.32
  -1   6  -1    8.49    1.67
   1  -6   1    9.46    1.73
  -1   6  -1    5.70    1.28
  -1   6  -1   10.50    2.77
  -1   6  -1    8.12    1.35
  -1   6  -1    6.13    2.50
  -1   6  -1    7.85    2.53
  -1   6  -1    6.77    2.58
  -1   6  -2    1.05    1.22
   1  -6   2    1.32    2.63
   1  -6   2   -0.65    2.94
   1  -6   2   -1.05    1.78
  -1   6  -2    1.73    1.13
  -1   6  -2    1.58    1.53
  -1   6  -2    3.42    2.23
  -1   6  -2    0.57    2.16
  -1   6  -2   -0.53    1.67
  -1   6  -2    0.88    0.98
   1  -6   3    5.82    2.70
  -1   6  -3    2.32    1.07
   1  -6   3    4.38    2.39
   1  -6   3    1.46    2.22
  -1   6  -3    2.87    2.07
  -1   6  -3    2.12    1.91
  -1   6  -3    1.06    1.79
  -1   6  -3    3.83    1.14
   1  -6   4  469.11   26.26
   1  -6   4  500.69   25.89
  -1   6  -4  451.80   20.57
  -1   6  -4  466.56   24.11
  -1   6  -4  462.05   23.71
  -1   6  -4  443.72   21.18
   1  -6   5   78.47    8.41
   1  -6   5   80.08    8.79
   1  -6   5   82.47    5.32
   1  -6   5   87.41    8.76
  -1   6  -5   76.18    6.81
  -1   6  -5   82.56    5.45
   1  -6   6   85.39    9.20
   1  -6   6   76.81    8.61
   1  -6   6   65.97    4.91
   1  -6   6   75.89    8.35
  -1   6  -6   67.47    4.69
  -1   6  -6   70.40    5.02
  -1   6  -6   65.99    4.74
  -1   6  -7   36.27    3.47
   1  -6   7   33.23    6.22
   1  -6   7   30.41    5.27
   1  -6   7   40.16    6.27
  -1   6  -7   29.72    2.98
   1  -6   7   32.14    3.32
   1  -6   7   38.94    6.33
  -1   6  -7   25.20    2.89
  -1   6  -7   24.32    2.62
  -1   6  -7   31.80    3.10
   1  -6   8   44.67    6.08
   1  -6   8   28.23    6.09
   1  -6   8   40.07    7.09
  -1   6  -8   39.10    3.61
   1  -6   8   36.13    3.80
   1  -6   8   45.49    6.92
  -1   6  -8   37.60    3.60
  -1   6  -8   36.81    3.22
  -1   6  -8   36.92    3.41
   1  -6   9  143.21   13.34
   1  -6   9  141.23   12.18
  -1   6  -9  124.52    7.65
   1  -6   9  112.11    7.72
  -1   6  -9  130.35    7.59
  -1   6  -9  131.41    7.35
  -1   6  -9  122.56    7.35
   1  -6  10   72.13    5.00
  -1   6 -10   69.08    5.18
   1  -6  10   76.68    5.53
  -1   6 -10   69.24    4.99
  -1   6 -10   65.57    4.71
  -1   6 -10   73.44    5.10
   1  -6  11    0.20    1.22
   1  -6  11    0.28    1.49
  -1   6 -11    0.45    1.54
  -1   6 -11    2.76    1.45
  -1   6 -11    2.53    1.38
  -1   6 -11    0.98    1.65
  -1   6 -12   -0.92    1.38
   1  -6  12    2.25    1.65
  -1   6 -12    1.40    1.14
  -1   6 -12    0.44    1.04
  -1   6 -13   14.02    1.66
   1  -6  13   11.48    1.75
   1  -6  13   14.31    1.77
  -1   6 -14   34.91    2.44
   1  -6  14   38.74    2.27
  -1   5  17   43.45    2.57
  -1   5  17   56.01    2.78
  -1   5  16   11.61    1.58
  -1   5  16    9.73    1.37
  -1   5  15   82.77    5.39
   1  -5 -15   80.29    4.79
   1  -5 -15   79.62    4.72
  -1   5  15   88.49    5.32
  -1   5  15   80.90    5.07
  -1   5  15   93.93    5.04
  -1   5  14    7.40    1.66
   1  -5 -14    3.89    1.58
  -1   5  14    3.79    1.69
   1  -5 -14    4.71    1.52
  -1   5  13  130.22    7.37
  -1   5  13  128.02    7.05
   1  -5 -13  117.93    7.15
  -1   5  13  126.09    7.81
   1  -5 -12  193.87   16.10
   1  -5 -12  218.29   11.13
  -1   5  12  212.97   11.68
   1  -5 -12  197.04   17.37
  -1   5  12  211.85   11.06
  -1   5  12  217.86   11.03
   1  -5 -12  195.85   17.08
   1  -5 -11  682.53   36.91
   1  -5 -11  599.27   34.85
  -1   5  11  626.93   29.03
  -1   5  11  637.11   28.92
   1  -5 -11  653.35   36.80
  -1   5  11  621.67   28.37
  -1   5  11  627.75   28.43
  -1   5  11  538.41   32.22
  -1   5  10  126.75    9.82
   1  -5 -10  114.64   12.05
   1  -5 -10   97.42   10.12
  -1   5  10  111.38    6.90
   1  -5 -10   85.74   10.82
  -1   5  10  111.62    6.80
  -1   5  10  108.71    6.36
  -1   5  10  109.21    6.51
  -1   5  10  100.83    6.28
   1  -5  -9  161.93   13.00
   1  -5  -9  190.77   15.21
  -1   5   9  181.33    9.49
   1  -5  -9  168.13   14.10
  -1   5   9  161.27    9.24
  -1   5   9  174.78    9.13
  -1   5   9  169.31   11.85
   1  -5  -8  311.66   19.74
  -1   5   8  284.54   14.22
   1  -5  -8  329.18   18.72
  -1   5   8  284.00   16.62
   1  -5  -8  279.00   16.44
   1  -5  -8  306.02   19.97
   1  -5  -7    6.11    3.43
   1  -5  -7   12.70    3.35
  -1   5   7    9.77    2.42
   1  -5  -7   10.78    2.53
  -1   5   7    8.43    2.05
  -1   5   7   12.47    2.44
  -1   5   7    7.89    1.63
   1  -5  -7    9.75    3.57
   1  -5  -6  654.48   30.00
   1  -5  -6  580.26   27.69
   1  -5  -6  587.57   28.02
  -1   5   6  560.81   27.93
  -1   5   6  612.42   28.74
  -1   5   6  580.82   28.70
  -1   5   6  588.57   28.58
   1  -5  -6  625.37   31.28
  -1   5   6  586.12   26.43
   1  -5  -5  132.76    8.06
   1  -5  -5  125.01    7.03
   1  -5  -5  132.06    8.91
  -1   5   5  116.43    7.40
   1  -5  -5  120.46    7.49
  -1   5   5  124.34    8.49
  -1   5   5  124.87    8.66
  -1   5   5  129.95    8.59
   1  -5  -5  149.35   10.33
   1  -5  -4 1996.74   88.70
   1  -5  -4 2154.05   89.20
   1  -5  -4 1954.67   87.46
  -1   5   4 1989.23   89.47
  -1   5   4 2082.08   89.42
  -1   5   4 2031.27   89.56
  -1   5   4 2069.04   89.38
   1  -5  -3 1507.99   66.47
  -1   5   3 1524.05   68.76
  -1   5   3 1554.85   68.96
  -1   5   3 1521.54   68.72
  -1   5   3 1548.76   68.58
  -1   5   3 1604.90   68.71
   1  -5  -2  342.11   15.60
  -1   5   2  370.99   18.57
  -1   5   2  391.23   18.70
  -1   5   2  370.96   18.91
  -1   5   1  167.93    8.68
   1  -5  -1  167.38    8.89
  -1   5   1  171.75   10.72
  -1   5   1  185.82   10.77
  -1   5   1  180.85   10.91
  -1   5   1  171.91   10.80
  -1   5   1  182.32   10.74
  -1   5   0   15.07    1.86
   1  -5   0   15.21    1.24
  -1   5   0   14.68    1.35
   1  -5   0   16.19    2.28
  -1   5   0   13.27    2.78
  -1   5   0   17.38    2.91
   1  -5   1  599.07   26.88
  -1   5  -1  663.76   29.68
  -1   5  -1  642.50   29.56
  -1   5  -1  634.72   29.71
  -1   5  -1  645.67   29.88
  -1   5  -1  636.76   29.77
   1  -5   1  579.40   26.61
   1  -5   1  641.70   29.90
   1  -5   1  582.83   27.69
   1  -5   1  600.72   28.79
   1  -5   2    0.53    1.68
   1  -5   2    1.33    1.08
  -1   5  -2   -0.45    1.63
  -1   5  -2   -0.42    1.51
  -1   5  -2    0.90    1.76
  -1   5  -2    0.42    1.64
   1  -5   2    1.33    1.55
   1  -5   2    0.53    1.95
   1  -5   2    0.74    0.92
   1  -5   3  284.82   16.72
   1  -5   3  270.28   14.18
   1  -5   3  279.44   16.18
   1  -5   3  290.53   14.57
   1  -5   3  297.58   16.81
  -1   5  -3  276.05   15.55
  -1   5  -3  304.78   15.63
  -1   5  -3  279.92   15.33
  -1   5  -3  271.35   13.35
   1  -5   4  716.37   35.10
   1  -5   4  729.23   35.72
   1  -5   4  679.00   32.27
   1  -5   4  703.99   33.03
  -1   5  -4  696.41   33.10
  -1   5  -4  720.62   33.58
  -1   5  -4  694.86   31.11
  -1   5  -4  690.19   31.64
   1  -5   5   22.46    4.59
   1  -5   5   21.74    4.20
   1  -5   5   24.57    3.58
   1  -5   5   14.18    3.70
  -1   5  -5   23.08    3.25
  -1   5  -5   23.95    3.06
  -1   5  -5   24.41    2.55
  -1   5  -5   29.44    4.91
   1  -5   6  178.74   13.05
   1  -5   6  165.85    8.92
   1  -5   6  145.55   10.96
  -1   5  -6  159.60    8.82
  -1   5  -6  183.05   13.29
   1  -5   6  154.86   12.87
   1  -5   6  152.47   12.63
   1  -5   7   18.62    4.63
   1  -5   7   11.93    4.46
   1  -5   7   10.16    3.14
  -1   5  -7   10.24    1.98
   1  -5   7    9.07    2.10
   1  -5   7    7.90    2.91
   1  -5   7   11.75    3.56
  -1   5  -7   15.96    2.15
  -1   5  -7   11.37    2.20
  -1   5  -7    6.58    3.51
  -1   5  -7    9.67    1.83
  -1   5  -8  199.64   11.14
  -1   5  -8  237.96   16.92
   1  -5   8  214.01   16.50
   1  -5   8  199.01   14.02
   1  -5   8  207.41   11.33
  -1   5  -8  212.99   11.02
  -1   5  -8  204.53   11.03
   1  -5   8  218.59   15.94
  -1   5  -8  201.86   10.75
  -1   5  -8  215.84   10.87
  -1   5  -9   13.22    2.37
  -1   5  -9   18.70    4.93
   1  -5   9    4.78    3.34
   1  -5   9   12.48    2.43
  -1   5  -9   11.78    2.22
   1  -5   9   10.79    1.94
  -1   5  -9   16.61    2.45
   1  -5   9    9.83    3.37
  -1   5  -9   11.12    2.17
  -1   5  -9   13.92    2.08
   1  -5  10  437.27   27.93
   1  -5  10  443.10   20.42
   1  -5  10  386.26   25.16
  -1   5 -10  455.57   20.89
   1  -5  10  432.13   21.17
  -1   5 -10  441.92   20.61
   1  -5  10  410.44   20.40
  -1   5 -10  425.61   27.02
   1  -5  11  208.21   11.34
  -1   5 -11  234.12   12.01
   1  -5  11  221.93   12.24
  -1   5 -11  237.08   11.81
  -1   5 -11  230.37   11.56
   1  -5  11  232.12   11.55
  -1   5 -12   -0.21    1.34
  -1   5 -12   -0.70    1.49
   1  -5  12    0.55    1.70
   1  -5  12   -0.56    1.22
  -1   5 -12   -0.24    1.67
  -1   5 -13   31.70    2.72
   1  -5  13   31.61    3.09
  -1   5 -13   34.33    2.97
   1  -5  13   32.32    2.51
  -1   5 -13   33.75    2.98
  -1   5 -14  150.97    7.37
   1  -5  14  137.55    7.68
  -1   5 -14  155.44    7.59
   1  -5  14  153.85    7.45
  -1   5 -14  163.56    7.75
  -1   5 -15   26.60    1.75
  -1   4  17    1.83    0.65
  -1   4  17    1.22    0.61
   1  -4 -16   34.45    2.48
   1  -4 -16   34.97    2.48
  -1   4  16   34.73    2.49
  -1   4  16   37.46    2.72
  -1   4  16   40.35    2.67
  -1   4  15  118.72    7.08
   1  -4 -15  112.03    6.53
   1  -4 -15  119.92    6.59
  -1   4  15  128.79    6.89
  -1   4  15  115.70    6.58
  -1   4  15  124.22    6.71
  -1   4  14   19.05    2.47
  -1   4  14   21.28    3.02
   1  -4 -14   19.40    2.51
   1  -4 -14   26.48    2.66
  -1   4  13   21.71    2.67
   1  -4 -13   18.63    2.59
  -1   4  13   17.10    2.82
   1  -4 -12   16.45    4.84
   1  -4 -12   13.13    2.30
  -1   4  12   10.29    2.42
   1  -4 -12   20.89    5.73
  -1   4  12   11.19    2.02
   1  -4 -12   11.63    4.95
   1  -4 -12    5.45    3.40
  -1   4  12   10.42    4.00
   1  -4 -11  201.73   16.34
   1  -4 -11  174.60   14.96
  -1   4  11  186.34   10.48
   1  -4 -11  174.40   15.88
  -1   4  11  183.92   10.20
  -1   4  11  189.41   10.05
  -1   4  11  193.99    9.81
  -1   4  11  159.30   13.40
   1  -4 -10   30.12    5.92
  -1   4  10   31.63    3.09
  -1   4  10   32.20    3.37
   1  -4 -10   37.53    6.66
  -1   4  10   34.54    3.07
  -1   4  10   34.31    2.98
  -1   4  10   24.29    4.74
   1  -4 -10   37.68    5.47
   1  -4  -9  680.09   35.54
  -1   4   9  663.70   35.72
   1  -4  -9  709.84   38.33
  -1   4   9  738.23   32.36
   1  -4  -9  734.98   37.84
   1  -4  -8  194.57   13.97
  -1   4   8  165.30    9.08
   1  -4  -8  164.24   12.56
   1  -4  -8  186.97   14.13
   1  -4  -8  172.49   11.59
  -1   4   8  174.72   11.73
   1  -4  -7  774.81   38.29
  -1   4   7  756.35   32.76
   1  -4  -7  779.81   37.89
   1  -4  -7  767.68   36.75
  -1   4   7  717.78   33.59
  -1   4   7  730.36   33.65
   1  -4  -7  702.62   34.97
  -1   4   7  700.85   35.25
   1  -4  -6 2172.22   91.85
   1  -4  -6 1999.68   87.49
   1  -4  -6 2060.46   90.04
  -1   4   6 2041.31   88.19
  -1   4   6 2007.23   88.01
  -1   4   6 1987.73   87.98
   1  -4  -6 1989.10   88.41
  -1   4   6 2009.20   88.73
   1  -4  -6 2056.48   91.15
  -1   4   6 2013.68   86.53
   1  -4  -5 1138.30   52.01
   1  -4  -5 1305.01   55.39
   1  -4  -5 1261.92   53.72
  -1   4   5 1227.17   54.12
  -1   4   5 1218.86   54.09
  -1   4   5 1256.12   54.32
  -1   4   5 1202.59   53.97
   1  -4  -5 1229.89   53.75
   1  -4  -5 1356.23   56.76
   1  -4  -4    1.09    1.62
   1  -4  -4    0.28    1.13
   1  -4  -4    1.30    1.00
  -1   4   4    1.36    1.43
  -1   4   4   -0.65    1.02
  -1   4   4    1.95    1.48
  -1   4   4   -1.03    1.53
   1  -4  -4    1.49    1.22
  -1   4   4    0.24    1.12
  -1   4   3  119.24    7.69
  -1   4   3  106.78    7.59
  -1   4   3  123.90    7.80
  -1   4   3  126.80    8.00
  -1   4   3  134.01    8.10
   1  -4  -3  123.48    6.57
  -1   4   3  122.69    6.12
  -1   4   3  127.54    6.80
  -1   4   2  715.19   31.43
  -1   4   2  674.61   31.27
  -1   4   2  658.72   31.56
  -1   4   2  664.59   29.44
  -1   4   1   13.87    1.66
   1  -4  -1   15.08    1.56
  -1   4   1   16.44    2.63
  -1   4   1   15.84    2.43
  -1   4   1   11.34    2.29
  -1   4   1   15.88    2.42
  -1   4   1   15.95    2.57
  -1   4   0   98.96    5.52
  -1   4   0   92.55    6.63
  -1   4   0   98.29    6.58
   1  -4   0   86.51    5.58
  -1   4  -1   45.63    4.25
  -1   4  -1   40.60    4.08
  -1   4  -1   47.75    4.21
  -1   4  -1   50.55    4.46
  -1   4  -1   47.85    4.27
   1  -4   1   46.11    4.42
   1  -4   1   42.93    3.18
   1  -4   1   45.79    3.99
   1  -4   2  469.18   22.72
   1  -4   2  437.84   20.64
   1  -4   2  451.40   22.14
   1  -4   2  448.42   20.92
   1  -4   2  423.95   22.54
  -1   4  -2  445.63   21.94
  -1   4  -2  431.19   21.72
  -1   4  -2  455.33   22.06
  -1   4  -2  449.48   21.84
  -1   4  -2  467.24   20.49
  -1   4  -3   56.81    5.36
  -1   4  -3   49.16    3.68
   1  -4   3   41.92    3.63
   1  -4   3   44.27    5.03
   1  -4   3   59.31    5.23
   1  -4   3   42.67    3.95
  -1   4  -3   51.57    4.46
  -1   4  -3   40.58    3.98
  -1   4  -3   41.51    4.00
  -1   4  -3   43.09    4.67
  -1   4  -4   15.89    1.87
  -1   4  -4   17.26    3.69
  -1   4  -4   15.38    2.29
   1  -4   4   13.67    3.33
   1  -4   4    7.02    2.77
   1  -4   4   17.12    2.45
   1  -4   4   16.81    2.88
   1  -4   4    9.33    2.82
  -1   4  -4   13.24    2.32
  -1   4  -4   13.66    2.23
  -1   4  -4   14.93    2.32
  -1   4  -4   12.82    3.19
  -1   4  -5  277.94   15.27
  -1   4  -5  308.16   17.75
  -1   4  -5  290.90   13.77
  -1   4  -5  335.07   17.88
   1  -4   5  277.65   17.53
   1  -4   5  296.25   17.59
   1  -4   5  274.88   15.15
   1  -4   5  272.47   16.06
  -1   4  -5  301.04   18.25
   1  -4   5  295.21   17.51
  -1   4  -5  286.68   14.65
  -1   4  -5  283.14   14.91
  -1   4  -5  298.56   17.52
   1  -4   6   11.39    2.40
   1  -4   6    6.91    2.80
   1  -4   6   11.97    3.72
  -1   4  -6   13.23    3.82
   1  -4   6    9.59    2.75
  -1   4  -6   16.25    4.38
   1  -4   6   10.76    1.92
   1  -4   6   13.34    3.65
  -1   4  -6    5.26    2.74
  -1   4  -6    9.39    1.68
  -1   4  -6    8.77    2.29
  -1   4  -6   11.57    3.53
   1  -4   7  302.18   18.96
   1  -4   7  286.29   16.71
  -1   4  -7  293.52   18.75
   1  -4   7  250.96   16.98
  -1   4  -7  288.32   19.37
   1  -4   7  282.88   14.05
   1  -4   7  283.04   17.93
  -1   4  -7  314.74   19.13
  -1   4  -7  266.52   16.12
  -1   4  -7  271.38   13.75
  -1   4  -7  286.73   18.71
  -1   4  -8    1.97    2.86
  -1   4  -8    5.10    2.02
  -1   4  -8    4.95    1.75
   1  -4   8    4.91    2.16
   1  -4   8    9.14    3.77
  -1   4  -8    6.94    4.07
   1  -4   8    5.61    1.83
  -1   4  -8    4.54    1.52
  -1   4  -8    6.75    4.18
   1  -4   8    2.51    2.74
   1  -4   8    5.97    2.80
   1  -4   8    6.57    1.53
  -1   4  -8    4.97    1.62
  -1   4  -8    4.96    1.60
  -1   4  -8    4.19    3.31
   1  -4   9   49.43    7.90
  -1   4  -9   61.63    4.62
   1  -4   9   51.77    4.66
   1  -4   9   64.16    4.41
   1  -4   9   62.71    7.33
  -1   4  -9   57.62    4.42
  -1   4  -9   52.24    4.34
  -1   4  -9   63.05    8.31
   1  -4  10  131.46   12.76
   1  -4  10  117.54   12.07
   1  -4  10  128.02    8.08
  -1   4 -10  132.98    7.81
   1  -4  10  105.55   10.40
  -1   4 -10  116.56    7.53
   1  -4  10  127.11    7.37
  -1   4 -10  136.43    7.67
  -1   4 -10  113.66    7.29
  -1   4 -10  128.90   12.43
   1  -4  10  119.09    7.19
   1  -4  11   68.56    4.84
  -1   4 -11   72.27    9.26
   1  -4  11   69.79    9.37
   1  -4  11   92.42   10.48
   1  -4  11   75.14    5.20
  -1   4 -11   81.07    5.60
  -1   4 -11   86.53    5.75
   1  -4  11   74.49    5.84
  -1   4 -11   76.36    5.45
  -1   4 -11   77.72    5.06
   1  -4  12    4.17    1.49
  -1   4 -12    2.39    1.88
   1  -4  12    4.35    2.09
  -1   4 -12    0.80    1.76
  -1   4 -12    3.78    1.83
  -1   4 -12    4.20    1.45
  -1   4 -13  117.40    6.99
  -1   4 -13  128.09    7.23
   1  -4  13  127.84    6.90
  -1   4 -13  121.94    7.18
   1  -4  13  117.06    7.32
  -1   4 -14    1.10    1.17
  -1   4 -14   -0.68    1.44
   1  -4  14    0.93    1.02
   1  -4  14    0.98    1.05
  -1   4 -14    0.34    1.36
   1  -4  14    0.20    1.37
  -1   4 -15   27.55    1.88
  -1   4 -15   30.04    2.07
  -1   3  17   27.98    1.79
  -1   3  16   93.08    4.80
  -1   3  16   82.19    5.00
   1  -3 -16   85.99    4.67
   1  -3 -16   78.58    4.60
  -1   3  16   71.68    4.27
  -1   3  16   82.94    4.59
   1  -3 -15   25.66    2.65
   1  -3 -15   30.24    2.81
  -1   3  15   25.50    2.99
  -1   3  15   30.92    2.82
  -1   3  14  104.91    6.74
   1  -3 -14   98.88    6.28
  -1   3  14   96.80    6.23
   1  -3 -13   45.16    3.53
  -1   3  13   49.73    4.04
   1  -3 -13   42.09    7.85
  -1   3  13   41.80    4.09
   1  -3 -13   41.92    4.02
   1  -3 -12  149.13   14.21
   1  -3 -12  178.09    9.67
  -1   3  12  179.82   10.12
   1  -3 -12  151.90   14.94
   1  -3 -12  168.45    9.11
  -1   3  12  183.96    9.68
  -1   3  12  165.29   14.05
   1  -3 -11   13.76    4.54
  -1   3  11   14.93    2.64
   1  -3 -11   23.70    5.82
  -1   3  11   20.42    2.61
   1  -3 -11   20.16    5.45
   1  -3 -11   27.80    6.29
   1  -3 -11   12.99    4.20
  -1   3  11   15.65    4.34
   1  -3 -10  429.12   27.55
   1  -3 -10  451.70   27.09
  -1   3  10  448.19   21.32
  -1   3  10  441.68   20.90
   1  -3 -10  440.96   27.51
  -1   3  10  438.20   20.83
  -1   3  10  466.08   20.98
  -1   3  10  409.95   25.39
   1  -3 -10  431.15   25.36
   1  -3  -9  165.44   12.57
  -1   3   9  171.22   12.87
  -1   3   9  192.17    9.97
   1  -3  -9  197.79   15.05
   1  -3  -9  186.81   14.17
   1  -3  -8  566.62   30.32
  -1   3   8  580.49   25.11
   1  -3  -8  622.54   30.25
  -1   3   8  560.59   26.20
  -1   3   8  514.49   24.20
   1  -3  -8  549.60   28.18
   1  -3  -7  289.62   18.09
  -1   3   7  296.13   13.97
  -1   3   7  290.67   14.66
   1  -3  -7  311.00   17.64
   1  -3  -7  275.92   16.18
   1  -3  -6  798.59   38.41
   1  -3  -6  832.50   37.69
   1  -3  -6  752.81   34.80
  -1   3   6  757.47   34.55
  -1   3   6  782.88   34.80
  -1   3   6  779.25   34.75
   1  -3  -6  769.59   36.21
   1  -3  -6  827.37   38.46
   1  -3  -5 2017.55   87.25
   1  -3  -5 2051.03   89.15
  -1   3   5 1991.17   86.30
  -1   3   5 2047.34   87.37
  -1   3   5 2071.45   87.46
  -1   3   5 2027.12   87.33
  -1   3   5 1961.10   88.22
   1  -3  -5 2016.89   87.87
   1  -3  -5 2053.68   89.90
   1  -3  -4  347.72   17.49
   1  -3  -4  329.21   16.31
   1  -3  -4  336.19   15.26
  -1   3   4  331.35   16.46
  -1   3   4  353.34   16.67
  -1   3   4  351.30   16.54
  -1   3   4  332.02   16.63
   1  -3  -4  349.26   16.33
   1  -3  -4  352.71   18.14
   1  -3  -3  156.35    8.28
   1  -3  -3  170.56    8.95
  -1   3   3  177.43    9.20
  -1   3   3  169.99    9.23
  -1   3   3  168.65    9.11
  -1   3   3  156.74    9.08
   1  -3  -3  171.37    8.37
  -1   3   3  169.81    8.78
  -1   3   2  614.68   27.22
  -1   3   2  596.61   27.16
  -1   3   2  591.42   27.23
  -1   3   2  606.77   27.09
  -1   3   2  604.03   27.09
  -1   3   2  579.22   26.26
  -1   3   2  583.33   25.84
   1  -3  -2  576.25   25.73
   1  -3  -1 1575.55   68.17
  -1   3   1 1613.63   69.87
  -1   3   1 1625.35   68.61
  -1   3   1 1612.51   68.79
  -1   3   0  242.10   11.72
  -1   3   0  233.24   12.44
   1  -3   0  253.98   11.75
   1  -3   1    1.06    0.67
   1  -3   1    1.36    1.34
   1  -3   1    1.61    1.54
  -1   3  -1    0.24    1.30
  -1   3  -1    0.78    1.28
  -1   3  -1    0.48    1.28
  -1   3  -1    0.25    1.15
  -1   3  -1    1.79    1.44
  -1   3  -1    0.96    1.01
  -1   3  -2 5210.52  212.40
  -1   3  -2 4857.23  210.61
   1  -3   2 4826.87  210.35
   1  -3   2 4949.40  212.08
   1  -3   2 5006.01  211.83
   1  -3   2 4956.84  212.10
  -1   3  -2 5018.48  211.28
  -1   3  -2 5061.94  211.30
  -1   3  -2 4933.15  211.37
  -1   3  -2 5006.74  211.48
  -1   3  -2 4989.87  211.63
  -1   3  -3   86.51    5.25
  -1   3  -3   78.28    6.27
  -1   3  -3   74.19    5.97
   1  -3   3   71.61    5.94
   1  -3   3   75.36    4.84
   1  -3   3   69.32    5.88
  -1   3  -3   81.47    6.56
   1  -3   3   74.19    5.38
  -1   3  -3   73.10    5.03
  -1   3  -3   68.19    5.14
  -1   3  -3   81.52    5.21
  -1   3  -3   85.58    6.11
  -1   3  -4 1077.27   47.04
  -1   3  -4 1077.20   48.67
  -1   3  -4 1053.82   48.35
   1  -3   4 1035.62   46.58
   1  -3   4 1058.26   48.40
   1  -3   4 1091.11   48.72
   1  -3   4 1043.05   47.50
  -1   3  -4 1096.51   49.27
   1  -3   4 1078.01   48.33
  -1   3  -4 1008.40   46.14
  -1   3  -4 1021.47   46.38
  -1   3  -4 1025.79   46.17
  -1   3  -4 1049.14   48.30
  -1   3  -5   24.52    3.95
  -1   3  -5   24.22    3.33
   1  -3   5   23.99    3.95
   1  -3   5   14.95    2.52
  -1   3  -5   22.17    3.79
   1  -3   5   20.26    3.84
   1  -3   5   18.22    3.25
  -1   3  -5   18.81    3.89
   1  -3   5   20.12    3.45
  -1   3  -5   21.56    2.40
  -1   3  -5   18.51    2.05
  -1   3  -5   25.54    4.03
  -1   3  -6  549.38   28.32
   1  -3   6  561.44   28.39
   1  -3   6  517.24   26.10
   1  -3   6  554.33   27.52
   1  -3   6  522.95   24.13
  -1   3  -6  581.59   29.24
   1  -3   6  533.61   27.49
  -1   3  -6  545.54   28.43
  -1   3  -6  546.94   26.70
  -1   3  -6  512.55   23.89
  -1   3  -6  505.31   27.90
   1  -3   7   55.46    6.29
   1  -3   7   56.20    4.15
  -1   3  -7   63.00    7.47
   1  -3   7   52.17    6.22
   1  -3   7   56.16    5.63
  -1   3  -7   50.77    6.77
   1  -3   7   51.41    5.26
  -1   3  -7   54.87    5.86
  -1   3  -7   63.74    7.38
  -1   3  -7   54.94    3.92
   1  -3   8  642.27   32.77
   1  -3   8  653.09   33.52
  -1   3  -8  618.82   35.04
   1  -3   8  641.73   28.75
   1  -3   8  665.17   34.60
  -1   3  -8  582.23   33.85
   1  -3   8  612.77   30.50
  -1   3  -8  656.05   34.44
  -1   3  -8  593.53   28.15
  -1   3  -8  630.02   32.25
  -1   3  -9    5.53    1.78
  -1   3  -9    6.52    1.76
   1  -3   9    5.64    1.57
   1  -3   9    2.39    2.52
   1  -3   9    8.62    2.19
  -1   3  -9   13.92    4.54
   1  -3   9    2.85    2.89
  -1   3  -9    4.62    1.87
   1  -3   9    5.32    3.09
  -1   3  -9    3.20    3.50
   1  -3   9    8.32    3.29
  -1   3  -9    5.25    3.32
  -1   3  -9    9.42    2.92
  -1   3  -9    6.60    1.69
   1  -3  10    5.80    3.66
   1  -3  10    3.41    3.15
  -1   3 -10    5.91    3.43
  -1   3 -10    2.56    3.72
  -1   3 -10    4.80    1.97
   1  -3  10    4.58    2.07
   1  -3  10    3.24    2.35
   1  -3  10    4.13    1.60
  -1   3 -10    3.58    1.68
  -1   3 -10    4.92    1.80
   1  -3  10    3.89    1.49
  -1   3 -10    4.29    2.91
  -1   3 -10    3.91    1.66
  -1   3 -10    6.91    3.49
   1  -3  11  182.61   15.04
   1  -3  11  154.51   14.08
  -1   3 -11  165.24    9.29
   1  -3  11  166.76    9.12
  -1   3 -11  138.64   14.59
  -1   3 -11  150.87    9.20
   1  -3  11  150.04    9.52
  -1   3 -11  163.72    9.26
  -1   3 -11  170.24   14.64
  -1   3 -12   13.38    2.38
   1  -3  12    6.32    2.21
  -1   3 -12   15.03    2.45
   1  -3  12   13.03    2.25
   1  -3  13    8.30    2.06
  -1   3 -13   10.95    2.10
  -1   3 -13    6.36    1.66
   1  -3  13   11.50    1.97
  -1   3 -13    8.40    2.16
  -1   3 -14    0.20    1.34
   1  -3  14    2.13    1.66
   1  -3  14    0.63    1.08
   1  -3  14    0.72    1.18
  -1   3 -14    0.78    1.42
  -1   3 -15    7.00    1.50
   1  -3  15    3.78    1.39
   1  -3  15    5.48    1.13
  -1   3 -15    5.55    1.35
  -1   3 -16    8.46    0.96
   1  -2 -17   68.60    3.53
   1  -2 -17   72.22    3.65
  -1   2  17   77.79    3.65
   1  -2 -16   37.96    2.72
   1  -2 -16   40.57    2.76
  -1   2  16   32.53    2.30
  -1   2  16   39.38    2.76
   1  -2 -15    0.57    0.99
  -1   2  15   -1.03    1.42
   1  -2 -15    0.83    1.45
   1  -2 -15    0.62    1.47
  -1   2  14    9.38    2.00
   1  -2 -14   10.43    1.85
   1  -2 -14   10.81    2.30
   1  -2 -13   21.07    2.61
  -1   2  13   24.07    2.89
   1  -2 -13   23.16    3.06
   1  -2 -12   23.84    6.26
   1  -2 -12   25.35    6.00
   1  -2 -12   16.54    2.76
  -1   2  12   19.83    2.68
   1  -2 -12   17.32    2.46
   1  -2 -12   37.68    6.99
   1  -2 -12   25.83    6.44
   1  -2 -12   24.31    5.29
  -1   2  12   16.67    4.73
   1  -2 -11  725.95   39.67
   1  -2 -11  662.49   39.53
   1  -2 -11  709.25   31.79
  -1   2  11  700.66   32.11
   1  -2 -11  697.07   39.61
   1  -2 -11  701.62   39.53
   1  -2 -11  702.22   38.01
  -1   2  11  701.19   38.32
   1  -2 -10  767.15   41.87
   1  -2 -10  807.97   41.86
  -1   2  10  770.26   37.93
  -1   2  10  817.16   38.92
   1  -2 -10  816.00   42.49
  -1   2  10  752.83   34.69
  -1   2  10  776.46   34.87
   1  -2 -10  741.35   34.55
  -1   2  10  810.01   35.03
   1  -2 -10  783.05   40.27
   1  -2  -9  174.02   13.72
   1  -2  -9  167.39   13.26
  -1   2   9  170.88   11.39
  -1   2   9  169.62   10.97
   1  -2  -9  171.44   12.34
  -1   2   9  145.66    7.93
   1  -2  -9  175.99   13.76
   1  -2  -8  567.78   29.85
  -1   2   8  535.69   26.46
  -1   2   8  546.67   27.01
   1  -2  -8  572.80   29.28
   1  -2  -8  536.76   27.94
   1  -2  -8  593.15   29.95
  -1   2   8  507.86   23.62
   1  -2  -7  711.31   36.22
   1  -2  -7  765.33   36.11
  -1   2   7  738.08   33.99
  -1   2   7  692.07   33.34
   1  -2  -7  717.30   34.71
  -1   2   7  704.13   31.51
   1  -2  -6  633.41   29.99
   1  -2  -6  633.31   31.40
  -1   2   6  611.55   28.79
   1  -2  -6  672.92   31.12
  -1   2   6  621.12   29.27
   1  -2  -6  602.11   28.23
   1  -2  -5  490.14   24.04
   1  -2  -5  455.61   21.42
   1  -2  -5  498.43   23.50
  -1   2   5  481.04   21.99
  -1   2   5  475.41   21.56
   1  -2  -5  465.64   22.42
  -1   2   5  447.42   20.92
  -1   2   5  459.78   20.93
  -1   2   5  459.52   20.94
   1  -2  -4 2138.39   93.40
  -1   2   4 2080.86   91.13
  -1   2   4 2270.26   91.67
   1  -2  -4 2162.14   91.60
   1  -2  -4 2132.20   92.97
  -1   2   4 2125.63   91.32
  -1   2   4 2086.32   91.32
  -1   2   4 2108.54   91.38
   1  -2  -4 2126.72   91.96
   1  -2  -3  162.15    8.76
  -1   2   3  147.24    7.08
   1  -2  -3  157.74    7.20
   1  -2  -3  151.20    7.96
  -1   2   3  143.06    7.79
  -1   2   3  153.95    7.89
  -1   2   3  157.57    8.01
  -1   2   3  161.14    8.31
   1  -2  -3  147.48    7.75
   1  -2  -2  158.94    7.34
   1  -2  -2  157.29    7.81
   1  -2  -2  148.47    7.04
  -1   2   2  136.16    7.61
  -1   2   2  141.90    7.76
  -1   2   2  140.07    7.67
  -1   2   2  150.43    7.73
  -1   2   2  155.49    7.86
  -1   2   1   61.85    3.61
  -1   2   1   55.53    3.58
   1  -2  -1   60.18    2.85
  -1   2   0  240.07   10.55
  -1   2   0  220.61   10.56
  -1   2   0  220.30   10.53
  -1   2   0  213.06   10.93
   1  -2   0  214.36   10.30
   1  -2   0  226.94   10.59
  -1   2  -1    7.09    1.27
  -1   2  -1    5.99    1.32
  -1   2  -1    4.30    1.24
  -1   2  -1    2.68    1.30
  -1   2  -1    4.40    1.34
  -1   2  -1    6.78    1.46
   1  -2   1    5.49    0.72
  -1   2  -1    5.10    1.10
   1  -2   1    4.77    1.37
   1  -2   1    5.84    1.39
  -1   2  -2   59.81    3.89
   1  -2   2   56.44    3.36
   1  -2   2   59.91    4.31
  -1   2  -2   54.84    3.26
  -1   2  -2   55.72    4.15
  -1   2  -2   58.21    3.79
  -1   2  -2   59.12    3.84
  -1   2  -2   56.40    3.92
  -1   2  -3 2258.37   97.35
   1  -2   3 2197.83   96.81
  -1   2  -3 2261.19   96.16
   1  -2   3 2305.11   98.25
   1  -2   3 2322.76   98.15
  -1   2  -3 2401.51   98.70
   1  -2   3 2253.56   97.65
  -1   2  -3 2290.72   98.04
  -1   2  -3 2229.65   96.66
  -1   2  -3 2233.83   96.85
  -1   2  -3 2237.47   96.68
  -1   2  -4  919.15   41.01
  -1   2  -4  913.44   39.95
   1  -2   4  889.15   40.57
  -1   2  -4  846.15   38.12
   1  -2   4  917.91   40.85
   1  -2   4  906.38   39.37
   1  -2   4  897.96   40.24
  -1   2  -4  934.85   41.23
   1  -2   4  907.98   40.39
  -1   2  -4  860.79   40.54
  -1   2  -4  859.99   38.33
  -1   2  -4  867.96   38.52
  -1   2  -4  847.39   38.33
   1  -2   5    7.29    2.31
  -1   2  -5    8.44    1.24
   1  -2   5    7.07    2.00
  -1   2  -5    7.51    2.67
   1  -2   5   12.82    2.61
   1  -2   5    4.26    1.89
  -1   2  -5    8.25    2.22
  -1   2  -5   10.18    2.94
  -1   2  -5    8.08    1.19
  -1   2  -5    7.70    1.04
   1  -2   6  583.78   28.03
  -1   2  -6  598.16   29.54
   1  -2   6  568.07   28.35
   1  -2   6  539.01   25.06
   1  -2   6  547.98   27.26
  -1   2  -6  529.45   25.03
   1  -2   6  585.90   26.79
  -1   2  -6  583.89   28.05
  -1   2  -6  605.02   29.25
   1  -2   7  152.98   10.94
   1  -2   7  180.15    8.78
   1  -2   7  168.16   11.82
  -1   2  -7  166.04   12.48
   1  -2   7  148.87    9.61
   1  -2   7  169.93   12.32
  -1   2  -7  179.53   12.55
  -1   2  -7  149.31    8.20
  -1   2  -7  164.66   11.39
   1  -2   8   75.61    7.95
   1  -2   8   84.87    8.70
   1  -2   8   69.67    5.57
   1  -2   8   81.05    5.28
  -1   2  -8   87.66    8.97
   1  -2   8   52.69    6.97
   1  -2   8   78.01    7.28
  -1   2  -8   80.93    8.65
  -1   2  -8   69.73    4.59
  -1   2  -8   76.57    7.59
  -1   2  -8   70.72    7.95
   1  -2   9   38.07    6.14
   1  -2   9   40.63    6.07
   1  -2   9   37.05    3.52
  -1   2  -9   25.71    5.65
   1  -2   9   36.44    5.72
   1  -2   9   36.18    3.18
  -1   2  -9   31.55    3.11
   1  -2   9   29.95    4.78
  -1   2  -9   37.82    3.19
  -1   2  -9   38.39    6.19
  -1   2  -9   29.25    5.89
  -1   2  -9   33.03    5.45
  -1   2  -9   34.15    3.00
   1  -2   9   32.61    2.85
   1  -2  10   76.94    9.06
   1  -2  10   75.14    9.03
  -1   2 -10   58.09    8.92
   1  -2  10   85.95    5.79
   1  -2  10   86.90    9.29
  -1   2 -10   69.79    5.09
   1  -2  10   69.60    7.18
   1  -2  10   74.03    5.10
  -1   2 -10   77.20    5.08
  -1   2 -10   72.78    9.10
  -1   2 -10   82.83    9.68
  -1   2 -10   63.13    7.94
   1  -2  10   65.49    4.47
  -1   2 -10   64.70    4.65
   1  -2  11   76.48    9.34
   1  -2  11   95.11   10.36
   1  -2  11   83.65    6.24
  -1   2 -11   83.98    6.03
  -1   2 -11   90.33   10.90
  -1   2 -11   86.15    5.85
   1  -2  11   79.22    5.71
  -1   2 -11   95.27   10.79
  -1   2 -11  106.04   11.19
  -1   2 -11   84.16    9.28
  -1   2 -12   37.05    3.83
   1  -2  12   45.88    3.99
  -1   2 -12   49.36    4.28
   1  -2  12   47.03    4.42
  -1   2 -12   50.69    8.13
  -1   2 -12   52.88    8.19
  -1   2 -12   43.35    6.01
   1  -2  12   40.47    6.74
   1  -2  12   41.54    6.77
  -1   2 -13    0.56    1.81
   1  -2  13    3.83    2.12
   1  -2  13    0.77    1.46
  -1   2 -13    1.03    1.61
  -1   2 -14   90.43    6.04
   1  -2  14   94.22    6.30
  -1   2 -14   96.07    5.77
  -1   2 -14  101.98    6.04
   1  -2  14  102.88    6.03
   1  -2  14   97.23    5.55
   1  -2  15   20.69    2.44
  -1   2 -15   23.56    2.50
   1  -2  15   22.13    2.22
  -1   2 -15   25.46    2.38
  -1   2 -16   65.96    3.82
   1  -2  16   67.61    3.62
   1  -1 -17   -0.50    0.65
   1  -1 -17   -0.17    0.64
  -1   1  17   -0.40    0.62
   1  -1 -16   49.78    3.21
   1  -1 -16   45.37    3.14
  -1   1  16   39.35    3.24
   1  -1 -16   36.19    2.50
  -1   1  16   51.28    3.15
   1  -1 -15   30.16    2.96
  -1   1  15   26.53    2.99
   1  -1 -15   32.86    2.98
  -1   1  15   26.58    2.37
   1  -1 -15   29.02    2.51
   1  -1 -14   15.33    2.21
  -1   1  14   18.87    2.77
   1  -1 -14   20.34    2.74
  -1   1  13  181.66   10.25
   1  -1 -13  188.62   10.11
   1  -1 -13  186.77   10.42
  -1   1  13  189.37   10.77
   1  -1 -12   14.03    5.19
   1  -1 -12   25.60    6.08
  -1   1  12   21.78    3.24
   1  -1 -12   22.04    2.98
  -1   1  12   21.14    2.85
   1  -1 -12   23.22    2.85
   1  -1 -12   20.02    5.55
   1  -1 -12   32.76    6.34
  -1   1  12   25.62    5.65
   1  -1 -11   99.18   11.17
   1  -1 -11  105.53   11.63
  -1   1  11  101.24    9.49
  -1   1  11   97.29    9.44
   1  -1 -11  124.61   12.67
  -1   1  11  111.72    7.33
  -1   1  11  102.92    6.88
   1  -1 -11  111.37    6.85
  -1   1  11  129.73    7.36
   1  -1 -11  114.47   11.12
   1  -1 -10    6.45    3.39
  -1   1  10    4.63    1.35
   1  -1 -10    6.24    3.16
   1  -1 -10   -1.07    2.97
  -1   1  10    7.99    2.70
  -1   1  10   11.35    3.11
   1  -1 -10    7.98    3.74
  -1   1  10    7.24    2.17
   1  -1 -10    5.70    1.72
  -1   1  10    4.72    1.64
  -1   1  10    5.87    1.65
   1  -1 -10    3.84    3.15
  -1   1   9  426.16   22.40
  -1   1   9  422.59   22.16
   1  -1  -9  407.90   24.16
   1  -1  -9  379.73   23.92
  -1   1   9  377.41   18.00
   1  -1  -9  389.87   23.12
   1  -1  -9  403.41   24.52
  -1   1   9  391.72   18.83
  -1   1   8   80.83    6.97
   1  -1  -8  100.61    9.10
  -1   1   8   67.77    6.79
  -1   1   8   78.35    4.66
   1  -1  -8   96.11    8.90
   1  -1  -8   86.66    7.95
   1  -1  -8   69.50    8.21
  -1   1   8   86.70    5.28
   1  -1  -7 1872.00   84.34
  -1   1   7 1867.50   82.67
  -1   1   7 2021.78   84.65
  -1   1   7 1888.43   82.59
   1  -1  -7 1839.18   84.71
  -1   1   7 1826.01   79.99
   1  -1  -7 1837.28   84.35
   1  -1  -7 1825.65   83.44
  -1   1   6    6.83    2.45
  -1   1   6    7.66    2.25
  -1   1   6   11.59    2.38
   1  -1  -6    2.11    2.54
   1  -1  -6    5.22    1.58
   1  -1  -6    6.29    3.06
  -1   1   6    8.39    1.03
   1  -1  -6    5.43    2.90
   1  -1  -6    9.09    2.59
   1  -1  -5 1626.99   69.40
  -1   1   5 1656.92   67.97
  -1   1   5 1731.65   69.49
   1  -1  -5 1632.21   67.29
  -1   1   5 1599.37   67.85
   1  -1  -5 1655.14   69.31
   1  -1  -5 1672.20   69.72
  -1   1   5 1638.46   66.00
  -1   1   5 1393.56   65.56
   1  -1  -5 1671.18   68.62
  -1   1   4  670.15   29.33
   1  -1  -4  658.88   30.39
  -1   1   4  675.90   30.53
   1  -1  -4  659.86   29.06
  -1   1   4  627.46   29.16
   1  -1  -4  658.59   30.68
  -1   1   4  626.71   28.14
  -1   1   4  637.29   28.13
  -1   1   4  633.91   28.12
   1  -1  -4  687.02   29.82
  -1   1   4  657.11   27.79
  -1   1   3  567.38   24.39
   1  -1  -3  560.49   24.55
  -1   1   3  527.37   24.37
   1  -1  -3  529.00   23.58
   1  -1  -3  545.02   24.73
  -1   1   3  557.99   24.06
  -1   1   3  566.97   24.10
   1  -1  -2   27.50    1.78
   1  -1  -2   26.35    2.25
  -1   1   2   28.40    1.80
  -1   1   2   25.23    1.98
   1  -1  -2   28.10    2.06
   1  -1  -1 1881.89   80.40
  -1   1   1 1891.96   81.01
   1  -1  -1 1859.22   80.72
   1  -1  -1 1877.91   80.27
   1  -1  -1 1971.88   81.08
   1  -1  -1 1970.05   80.79
  -1   1   1 1909.11   80.97
   1  -1   0 1285.48   57.66
  -1   1   0 1369.29   57.40
  -1   1   0 1387.61   57.57
   1  -1   0 1362.81   57.44
  -1   1   0 1334.27   57.15
   1  -1   0 1367.61   57.50
  -1   1   0 1356.30   57.15
   1  -1   0 1327.04   57.40
  -1   1  -1 1326.02   58.40
  -1   1  -1 1363.78   58.32
   1  -1   1 1350.60   58.51
   1  -1   1 1353.74   58.54
  -1   1  -1 1373.43   58.23
  -1   1  -1 1371.89   57.68
  -1   1  -2  367.47   16.53
   1  -1   2  362.34   16.43
  -1   1  -2  375.66   16.62
  -1   1  -2  369.08   17.06
   1  -1   3  590.56   25.26
  -1   1  -3  550.60   24.88
   1  -1   3  575.40   25.83
  -1   1  -3  557.43   24.52
  -1   1  -3  548.52   24.51
  -1   1  -3  545.82   24.64
  -1   1  -3  584.58   25.81
   1  -1   4  157.31    8.07
   1  -1   4  156.02    8.46
  -1   1  -4  162.61    9.27
  -1   1  -4  151.97    7.85
  -1   1  -4  143.72    9.13
   1  -1   4  150.76    8.98
   1  -1   4  163.68    8.83
  -1   1  -4  139.80    7.08
  -1   1  -4  145.52    6.94
  -1   1  -4  138.52    6.93
  -1   1  -4  154.16    8.88
  -1   1  -5  869.88   39.16
  -1   1  -5  871.87   41.13
   1  -1   5  873.25   39.30
   1  -1   5  906.52   40.24
   1  -1   5  871.80   40.92
  -1   1  -5  898.00   41.50
   1  -1   5  865.33   40.38
  -1   1  -5  905.85   40.82
  -1   1  -5  883.05   41.18
  -1   1  -6  621.84   31.04
   1  -1   6  639.55   30.86
  -1   1  -6  604.27   28.48
   1  -1   6  616.18   28.42
   1  -1   6  636.16   30.79
  -1   1  -6  647.21   31.39
   1  -1   6  615.87   29.81
  -1   1  -6  635.06   30.60
  -1   1  -6  594.05   31.06
  -1   1  -6  604.70   30.85
  -1   1  -7  626.04   31.48
   1  -1   7  619.56   30.89
   1  -1   7  600.81   27.76
  -1   1  -7  563.55   28.03
   1  -1   7  620.72   31.23
   1  -1   7  616.16   31.03
  -1   1  -7  616.64   31.60
   1  -1   7  610.61   29.72
  -1   1  -7  589.45   30.64
  -1   1  -7  601.77   31.63
  -1   1  -7  615.59   31.29
   1  -1   8  103.39    9.27
  -1   1  -8  101.20    6.76
  -1   1  -8  109.42    9.57
   1  -1   8   81.67    8.40
   1  -1   8  119.26    9.71
  -1   1  -8   85.94    9.08
   1  -1   8   96.08    7.92
  -1   1  -8   96.87    5.50
  -1   1  -8  101.38    8.95
   1  -1   8   96.64    5.31
  -1   1  -8  102.10    9.49
  -1   1  -8   88.54    9.00
   1  -1   9   35.99    5.86
  -1   1  -9   33.53    5.87
   1  -1   9   31.65    5.44
  -1   1  -9   41.68    6.54
   1  -1   9   35.14    3.46
   1  -1   9   30.93    5.70
   1  -1   9   36.71    4.79
  -1   1  -9   39.80    6.01
  -1   1  -9   43.89    6.71
  -1   1  -9   31.80    2.81
  -1   1  -9   44.56    6.56
  -1   1 -10   33.10    6.27
   1  -1  10   46.89    6.77
   1  -1  10   48.38    6.78
  -1   1 -10   41.06    7.33
   1  -1  10   44.44    4.09
   1  -1  10   54.44    7.30
  -1   1 -10   36.18    3.60
  -1   1 -10   38.25    3.39
   1  -1  10   50.56    3.85
  -1   1 -10   40.37    3.60
  -1   1 -10   38.97    6.76
  -1   1 -10   39.73    6.41
  -1   1 -10   33.41    6.62
   1  -1  11   19.93    4.84
  -1   1 -11   19.57    5.33
   1  -1  11   26.25    5.44
  -1   1 -11   34.02    6.59
   1  -1  11   21.27    3.01
  -1   1 -11   24.96    3.04
  -1   1 -11   20.56    2.81
   1  -1  11   23.27    2.85
  -1   1 -11   31.77    6.39
  -1   1 -11   21.22    4.91
  -1   1 -11   22.13    5.35
  -1   1 -12    1.09    3.02
  -1   1 -12    3.81    3.33
   1  -1  12   -1.13    2.97
   1  -1  12   -3.22    3.25
  -1   1 -12    1.28    3.55
   1  -1  12    2.30    1.59
  -1   1 -12   -0.27    1.57
   1  -1  12    0.34    2.04
  -1   1 -12   -1.32    3.82
  -1   1 -12    0.30    1.83
  -1   1 -12    4.20    1.96
  -1   1 -12   -5.13    4.04
  -1   1 -13   36.40    3.67
  -1   1 -13   36.85    3.76
   1  -1  13   36.75    3.94
   1  -1  13   43.80    3.83
  -1   1 -13   34.89    3.54
   1  -1  13   38.32    3.22
  -1   1 -14  222.68   11.21
  -1   1 -14  217.60   11.15
   1  -1  14  190.79   10.18
  -1   1 -14  218.39   10.89
   1  -1  14  207.19   10.96
  -1   1 -15  110.28    6.28
  -1   1 -15  104.43    6.22
  -1   1 -15  106.12    6.01
   1  -1  15  106.89    6.13
  -1   1 -15  103.31    5.97
  -1   1 -16   46.86    3.16
  -1   1 -16   45.64    3.09
   1  -1  16   46.54    3.05
   1   0 -16   40.73    2.91
  -1   0  16   43.71    3.11
   1   0 -16   46.06    3.02
   1   0 -16   38.85    2.63
   1   0 -16   39.44    2.57
   1   0 -15   -0.16    1.23
  -1   0  15    1.36    1.47
   1   0 -15    5.40    1.66
  -1   0  15    2.95    1.60
   1   0 -15    0.60    1.46
   1   0 -14  194.54   10.12
  -1   0  14  190.02   10.27
   1   0 -14  186.52   10.30
  -1   0  14  188.70   10.58
   1   0 -14  197.46   10.39
  -1   0  13    0.28    1.75
   1   0 -13    1.04    1.52
  -1   0  13    1.65    1.73
   1   0 -13   -0.58    2.01
   1   0 -12  639.67   38.31
   1   0 -12  683.47   30.80
  -1   0  12  639.25   30.96
   1   0 -12  630.55   38.79
   1   0 -12  673.99   30.10
   1   0 -12  650.69   30.41
   1   0 -12  671.89   37.41
   1   0 -12  679.82   38.04
  -1   0  12  676.42   37.86
  -1   0  11  274.22   14.08
   1   0 -11  303.83   20.73
   1   0 -11  287.09   20.89
  -1   0  11  308.11   19.53
   1   0 -11  285.68   21.21
  -1   0  11  273.94   18.83
   1   0 -11  256.61   20.91
  -1   0  11  280.41   15.21
   1   0 -11  307.44   15.10
   1   0 -11  303.51   14.79
   1   0 -11  293.82   14.48
  -1   0  11  320.88   15.18
   1   0 -11  308.17   20.81
  -1   0  10  233.15   12.48
   1   0 -10  288.80   19.03
   1   0 -10  251.61   18.43
   1   0 -10  274.62   19.17
  -1   0  10  261.90   17.21
  -1   0  10  268.25   17.34
   1   0 -10  259.83   19.15
  -1   0  10  259.83   13.50
   1   0 -10  255.72   13.03
   1   0 -10  263.81   12.84
  -1   0  10  269.80   13.30
   1   0 -10  266.69   18.43
  -1   0   9    4.42    2.50
  -1   0   9    1.48    2.05
   1   0  -9    3.81    2.50
   1   0  -9    1.85    2.28
  -1   0   9    0.91    1.20
   1   0  -9    2.68    3.50
  -1   0   9   -0.26    1.53
   1   0  -9    3.05    2.81
  -1   0   8  155.62   10.80
  -1   0   8  137.93   10.40
  -1   0   8  150.08   11.48
   1   0  -8  155.19   11.78
   1   0  -8  143.05   12.00
  -1   0   8  141.46    7.86
  -1   0   8  133.97    7.31
   1   0  -8  129.78   11.04
   1   0  -8  145.76   11.25
  -1   0   7  169.48   11.53
  -1   0   7  187.43   11.86
   1   0  -7  189.94   12.93
  -1   0   7  171.38   12.41
   1   0  -7  185.79   13.11
  -1   0   7  185.79    9.32
  -1   0   7  181.01    9.78
   1   0  -7  186.43   12.75
   1   0  -7  174.05   12.29
  -1   0   6   79.76    6.34
  -1   0   6   84.77    7.08
   1   0  -6   76.13    6.94
  -1   0   6   76.07    6.18
   1   0  -6   72.83    7.15
  -1   0   6   74.53    6.65
  -1   0   6   68.97    4.82
   1   0  -6   90.02    7.15
   1   0  -6   75.37    6.71
  -1   0   5  406.19   20.39
  -1   0   5  399.93   19.69
   1   0  -5  372.38   20.23
   1   0  -5  398.04   18.95
  -1   0   5  393.12   19.54
  -1   0   5  412.38   20.46
   1   0  -5  409.55   20.84
  -1   0   5  380.05   18.21
   1   0  -5  378.57   20.21
   1   0  -5  400.95   20.09
   1   0  -4  126.80    7.69
  -1   0   4  124.02    7.27
   1   0  -4  127.92    6.89
  -1   0   4  133.87    7.84
   1   0  -4  121.87    7.63
  -1   0   4  121.12    7.06
  -1   0   4  127.22    7.73
   1   0  -4  117.74    7.85
  -1   0   4  125.76    6.17
   1   0  -4  119.18    5.29
  -1   0   4  104.93    5.18
   1   0  -4  109.74    5.21
   1   0  -4  113.04    7.25
   1   0  -3   17.95    2.02
  -1   0   3   14.11    2.15
  -1   0   3   16.39    2.28
  -1   0   3   21.50    2.24
  -1   0   3   15.07    2.31
   1   0  -3   14.78    2.36
   1   0  -3   15.66    2.32
  -1   0   3   17.81    1.54
  -1   0   2   27.96    2.14
   1   0  -2   27.66    2.30
   1   0  -2   25.88    2.31
   1   0  -2   27.45    2.51
  -1   0   2   27.80    2.50
  -1   0   1 5386.86  231.70
  -1   0   1 5451.78  231.61
   1   0  -1 5512.32  231.39
   1   0  -1 5535.53  231.64
   1   0   0   35.91    2.17
   1   0   0   36.42    2.24
  -1   0   0   38.24    2.26
   1   0   0   37.85    2.26
   1   0   0   37.71    2.30
   1   0   1 5751.75  244.05
   1   0   1 5759.71  243.70
  -1   0  -1 5714.23  244.03
  -1   0  -1 5799.19  244.09
  -1   0  -1 5704.77  243.96
  -1   0  -1 5882.90  243.83
  -1   0  -2  984.08   42.09
  -1   0  -2  953.82   41.82
   1   0   2  957.53   41.53
  -1   0  -2  965.07   41.97
   1   0   3   43.85    3.40
  -1   0  -3   44.86    3.78
   1   0   3   42.92    2.88
  -1   0  -3   52.60    3.87
  -1   0  -4 1532.78   66.98
   1   0   4 1495.16   65.09
  -1   0  -4 1568.30   66.79
   1   0   4 1509.90   66.49
  -1   0  -4 1570.27   66.85
   1   0   4 1584.93   66.79
   1   0   4 1592.03   66.16
   1   0   4 1498.50   64.25
   1   0   4 1475.28   64.28
  -1   0  -4 1630.29   66.92
   1   0   5 2690.52  116.03
   1   0   5 2801.42  118.09
  -1   0  -5 2711.16  118.40
  -1   0  -5 2712.47  118.42
   1   0   5 2770.66  118.38
   1   0   5 2761.67  117.39
  -1   0  -5 2567.69  118.48
  -1   0  -5 2771.11  118.47
  -1   0  -6   11.17    2.80
   1   0   6   10.29    2.87
   1   0   6    9.15    1.35
   1   0   6    8.16    2.57
  -1   0  -6   11.97    3.08
   1   0   6    7.95    2.71
   1   0   6   11.35    2.27
  -1   0  -6    9.31    2.87
  -1   0  -6    7.16    2.78
  -1   0  -7  201.82   13.16
  -1   0  -7  187.75   11.34
   1   0   7  189.80   12.41
   1   0   7  197.59   12.89
   1   0   7  181.95    9.31
   1   0   7  195.50    9.42
  -1   0  -7  179.62   12.94
   1   0   7  202.04   13.02
   1   0   7  201.54    9.79
   1   0   7  200.03   11.60
  -1   0  -7  217.65   13.34
  -1   0  -7  184.62   12.80
  -1   0  -8  114.10    9.91
   1   0   8  113.22    9.43
   1   0   8  139.45   10.48
  -1   0  -8  106.04    8.05
  -1   0  -8  119.43   10.32
   1   0   8  114.21    9.59
   1   0   8  112.92    8.22
   1   0   8  109.58    6.17
  -1   0  -8  115.32    9.91
  -1   0  -8  131.31   10.34
   1   0   9    9.25    3.09
   1   0   9    7.52    3.10
  -1   0  -9    4.01    1.71
  -1   0  -9    0.91    3.27
  -1   0  -9    5.58    3.26
   1   0   9    1.77    2.79
   1   0   9    6.17    1.92
  -1   0  -9    5.16    3.28
  -1   0  -9    4.75    3.72
   1   0   9    2.92    1.20
  -1   0  -9   11.80    3.89
   1   0  10   53.50    6.97
  -1   0 -10   70.76    8.63
   1   0  10   54.57    6.92
  -1   0 -10   52.89    7.73
  -1   0 -10   51.75    4.20
   1   0  10   46.15    6.99
  -1   0 -10   49.15    3.68
  -1   0 -10   54.71    4.08
   1   0  10   49.29    4.02
   1   0  10   50.33    3.72
  -1   0 -10   67.98    8.57
  -1   0 -10   44.73    6.96
  -1   0 -10   37.96    6.92
   1   0  11    1.93    2.07
  -1   0 -11   11.88    4.76
   1   0  11   -4.20    3.18
  -1   0 -11    3.63    3.17
  -1   0 -11    0.28    1.76
  -1   0 -11    0.75    1.39
   1   0  11    0.55    1.32
  -1   0 -11    2.45    3.55
  -1   0 -11    2.21    3.21
  -1   0 -11    1.18    3.58
  -1   0 -12  102.82   11.45
   1   0  12   96.08    9.96
   1   0  12   75.31    9.36
   1   0  12  102.16    6.49
  -1   0 -12   93.10    6.21
  -1   0 -12  108.98   11.72
  -1   0 -12   88.80   10.56
  -1   0 -12  100.01    6.59
  -1   0 -12  101.73   11.65
  -1   0 -12  100.33   11.22
  -1   0 -13  104.01    6.68
  -1   0 -13   98.17    6.62
  -1   0 -13   97.04    6.31
   1   0  13  104.80    6.65
   1   0  13   96.54    5.83
  -1   0 -14    6.36    2.11
  -1   0 -14    7.63    2.18
   1   0  14    9.51    2.08
  -1   0 -14    6.16    1.82
  -1   0 -15   75.73    5.04
  -1   0 -15   75.00    4.93
  -1   0 -15   71.55    4.58
   1   0  15   77.39    4.97
  -1   0 -16   19.87    2.10
   1   0  16   21.22    2.27
  -1   0 -16   21.17    2.18
  -1   0 -16   18.67    2.00
  -1   0 -16   16.67    1.59
   1   0  16   22.91    2.14
   1   0  17    3.54    0.78
  -1   0 -17    3.79    0.83
  -1   0 -17    4.80    0.91
  -1  -1  16   10.00    1.37
   1   1 -16    8.60    1.16
   1   1 -16    8.10    1.40
   1   1 -16    9.47    1.51
  -1  -1  15  107.70    6.15
   1   1 -15  108.86    6.05
   1   1 -15  110.33    6.26
  -1  -1  15  102.79    6.35
   1   1 -15  115.30    6.33
   1   1 -14  124.26    7.33
  -1  -1  14  136.18    7.57
   1   1 -14  132.68    7.60
  -1  -1  14  120.91    7.65
   1   1 -14  129.66    7.56
   1   1 -13   59.90    4.64
  -1  -1  13   54.58    4.78
  -1  -1  13   50.13    4.32
   1   1 -13   51.84    4.36
  -1  -1  12  196.88   10.78
   1   1 -12  202.64   10.75
   1   1 -12  192.37   10.37
   1   1 -12  192.91   10.79
   1   1 -12  178.68   16.61
  -1  -1  12  190.45   11.13
  -1  -1  12  179.34   14.76
   1   1 -12  217.77   16.02
   1   1 -12  191.01   15.93
  -1  -1  11   92.94    6.13
   1   1 -11   98.37    6.23
   1   1 -11   92.59    5.83
   1   1 -11   87.71    6.19
  -1  -1  11   90.94    6.38
   1   1 -11   78.01   10.74
  -1  -1  11   87.80    9.28
  -1  -1  11   86.34    9.34
   1   1 -11   90.06    9.67
  -1  -1  11   79.14    5.43
   1   1 -11   81.26    9.88
   1   1 -10  171.01   14.01
   1   1 -10  151.30   13.19
  -1  -1  10  164.76    8.77
  -1  -1  10  163.99   13.27
  -1  -1  10  168.28   13.23
   1   1 -10  134.30   13.66
  -1  -1  10  164.88    9.45
   1   1 -10  157.00    9.02
   1   1 -10  162.10    8.91
  -1  -1  10  168.19    9.20
  -1  -1  10  163.76    9.16
   1   1 -10  158.80   13.91
  -1  -1   9   26.85    2.67
   1   1  -9   29.99    5.48
   1   1  -9   23.91    5.35
  -1  -1   9   19.88    5.08
  -1  -1   9   30.29    5.05
  -1  -1   9   27.69    5.22
   1   1  -9   37.18    6.61
  -1  -1   9   30.62    3.21
   1   1  -9   32.08    2.99
  -1  -1   9   26.21    2.76
  -1  -1   9   31.55    3.07
   1   1  -9   25.21    5.02
  -1  -1   8   -0.71    2.24
  -1  -1   8    2.91    2.29
  -1  -1   8   -1.56    3.04
  -1  -1   8    1.15    1.30
   1   1  -8    0.91    2.96
  -1  -1   8    0.39    0.90
   1   1  -8   -0.79    2.74
  -1  -1   8    0.36    1.11
   1   1  -8   -0.83    2.17
  -1  -1   7   -0.60    2.10
  -1  -1   7    2.63    2.23
  -1  -1   7   -0.62    1.53
  -1  -1   7    0.77    1.17
   1   1  -7   -0.76    3.10
  -1  -1   7    1.81    1.38
   1   1  -7    3.26    2.28
  -1  -1   7    2.34    1.28
   1   1  -7   -0.69    2.34
  -1  -1   6  275.84   16.15
  -1  -1   6  280.71   16.28
  -1  -1   6  303.55   16.87
  -1  -1   6  294.10   16.66
  -1  -1   6  279.80   13.50
  -1  -1   6  285.26   14.81
   1   1  -6  303.82   16.71
   1   1  -6  293.50   16.74
  -1  -1   5    1.21    1.58
  -1  -1   5   -0.45    2.05
  -1  -1   5    0.43    1.74
  -1  -1   5    1.31    1.86
  -1  -1   5   -0.55    1.07
   1   1  -5   -0.42    1.61
   1   1  -5   -0.46    1.61
   1   1  -4  187.17   10.59
  -1  -1   4  186.28   10.13
  -1  -1   4  184.08   10.64
  -1  -1   4  207.00   10.84
  -1  -1   4  199.92   11.05
  -1  -1   4  206.91   10.94
  -1  -1   4  179.92    9.73
   1   1  -4  179.54    8.54
   1   1  -4  180.69    8.51
   1   1  -4  180.10    8.54
   1   1  -4  206.48   11.14
   1   1  -3    2.35    1.41
  -1  -1   3    2.29    1.53
  -1  -1   3    0.25    1.30
   1   1  -3    2.01    1.45
  -1  -1   3    1.50    1.25
   1   1  -3    1.62    1.75
  -1  -1   3    1.04    1.36
  -1  -1   3    2.01    1.57
   1   1  -3    1.68    0.82
   1   1  -3    2.01    0.85
   1   1  -3    2.83    1.82
   1   1  -2  304.94   14.97
  -1  -1   2  322.05   15.15
   1   1  -2  315.23   15.31
  -1  -1   2  306.93   15.32
   1   1  -2  316.13   15.28
  -1  -1   2  337.40   15.60
   1   1  -2  337.80   14.69
   1   1  -2  337.66   14.69
   1   1  -2  324.12   15.55
   1   1  -1  952.84   41.25
  -1  -1   1  947.53   41.39
  -1  -1   1  969.46   40.89
   1   1  -1  929.63   41.37
  -1  -1   1  915.65   41.53
   1   1  -1  970.77   41.22
   1   1  -1  980.75   41.23
   1   1  -1  947.07   40.83
  -1  -1   0 1118.98   47.77
  -1  -1   0 1093.93   47.97
   1   1   0 1133.61   47.44
  -1  -1   0 1136.71   48.01
  -1  -1   0 1093.21   47.59
  -1  -1   0 1105.84   47.60
   1   1   1 1174.38   47.93
  -1  -1  -1 1095.48   47.62
   1   1   1 1142.56   48.33
   1   1   1 1161.16   48.37
  -1  -1  -1 1097.74   48.20
  -1  -1  -1 1102.52   48.04
  -1  -1  -2 1685.22   73.53
  -1  -1  -2 1721.11   73.55
   1   1   2 1706.20   73.63
  -1  -1  -2 1685.01   73.18
   1   1   2 1704.04   73.36
   1   1   2 1753.07   72.90
  -1  -1  -2 1746.79   73.60
  -1  -1  -2 1710.57   73.10
   1   1   2 1713.40   73.34
   1   1   2 1727.25   73.11
   1   1   2 1731.33   73.10
  -1  -1  -2 1647.21   72.94
  -1  -1  -3   79.07    5.03
   1   1   3   86.57    5.12
   1   1   3   80.57    4.19
  -1  -1  -3   82.00    5.15
   1   1   3   78.36    4.81
   1   1   3   80.69    4.38
   1   1   3   77.75    4.34
  -1  -1  -3   85.07    5.33
  -1  -1  -4 2455.94  106.35
   1   1   4 2469.48  104.07
   1   1   4 2474.71  105.61
  -1  -1  -4 2441.85  105.87
  -1  -1  -4 2416.28  105.90
   1   1   4 2548.57  105.33
   1   1   4 2507.97  104.12
   1   1   4 2351.82  104.15
   1   1   4 2403.99  104.18
  -1  -1  -4 2553.98  106.14
  -1  -1  -5  293.57   15.40
   1   1   5  304.77   14.98
   1   1   5  293.42   14.48
   1   1   5  292.82   12.25
  -1  -1  -5  326.40   15.16
  -1  -1  -5  315.22   15.19
   1   1   5  304.17   14.00
   1   1   5  252.77   11.90
   1   1   5  262.63   11.99
   1   1   5  257.94   12.03
  -1  -1  -5  311.50   15.14
  -1  -1  -6  424.85   22.26
   1   1   6  430.63   22.14
   1   1   6  444.27   21.78
  -1  -1  -6  419.68   22.24
   1   1   6  454.92   21.02
  -1  -1  -6  414.13   22.63
  -1  -1  -6  413.16   22.24
  -1  -1  -7   90.56    7.76
   1   1   7   89.81    7.03
   1   1   7   73.65    6.80
   1   1   7   75.63    4.48
   1   1   7   71.74    4.64
  -1  -1  -7   77.44    7.32
   1   1   7   83.35    5.99
  -1  -1  -7   68.39    7.18
  -1  -1  -7   83.64    7.28
   1   1   8  225.90   15.23
  -1  -1  -8  225.05   15.45
   1   1   8  266.64   15.29
  -1  -1  -8  228.79   15.65
   1   1   8  251.59   12.06
   1   1   8  252.35   13.63
   1   1   8  227.84   11.66
  -1  -1  -8  270.81   16.18
   1   1   9   61.23    7.00
   1   1   9   68.01    6.77
  -1  -1  -9   60.73    6.19
  -1  -1  -9   56.91    7.27
   1   1   9   54.87    4.22
  -1  -1  -9   48.56    6.80
   1   1   9   60.06    5.25
   1   1   9   51.63    3.89
  -1  -1  -9   60.92    7.25
  -1  -1  -9   61.87    7.13
   1   1  10  148.48   12.20
  -1  -1 -10  143.29   10.69
   1   1  10  147.87   11.50
  -1  -1 -10  147.61   12.84
   1   1  10  135.16    8.25
  -1  -1 -10  138.16    7.99
  -1  -1 -10  164.98   13.31
   1   1  10  136.42    7.94
   1   1  10  149.43    7.93
  -1  -1 -10  127.47   12.19
  -1  -1 -10  121.22   11.87
  -1  -1 -11   11.47    4.28
   1   1  11   16.95    4.30
   1   1  11   12.28    3.71
  -1  -1 -11   10.48    4.69
  -1  -1 -11   11.08    2.19
   1   1  11   15.24    2.57
   1   1  11   11.65    2.16
  -1  -1 -11    9.06    1.96
   1   1  11   12.00    2.03
  -1  -1 -11   12.52    4.90
  -1  -1 -11   20.87    5.39
  -1  -1 -11   14.70    4.56
   1   1  12  417.05   26.54
   1   1  12  426.32   25.72
  -1  -1 -12  414.09   27.83
  -1  -1 -12  451.11   28.44
   1   1  12  436.29   21.55
  -1  -1 -12  437.61   21.18
  -1  -1 -12  433.67   20.79
   1   1  12  471.26   21.40
  -1  -1 -12  470.90   28.50
  -1  -1 -12  452.52   28.90
  -1  -1 -12  406.75   27.18
  -1  -1 -13   18.34    5.12
  -1  -1 -13   27.75    6.41
  -1  -1 -13   17.57    5.14
   1   1  13   21.73    2.93
  -1  -1 -13   28.40    2.90
   1   1  13   28.59    3.43
  -1  -1 -13   17.66    5.16
  -1  -1 -13   26.00    3.24
  -1  -1 -13   26.94    3.22
  -1  -1 -13   31.66    6.02
  -1  -1 -14   71.74    5.19
   1   1  14   67.53    5.28
  -1  -1 -14   78.87    5.33
   1   1  14   68.14    4.53
   1   1  14   69.17    5.06
  -1  -1 -14   68.57    4.69
  -1  -1 -15   24.77    2.75
   1   1  15   27.29    3.04
  -1  -1 -15   31.12    2.96
   1   1  15   25.86    2.20
   1   1  15   24.47    2.72
  -1  -1 -15   23.93    2.32
  -1  -1 -16   29.33    2.59
  -1  -1 -16   27.44    2.54
   1   1  16   28.22    2.67
   1   1  16   30.93    2.59
  -1  -1 -17   32.04    2.12
  -1  -1 -17   36.57    2.29
  -1  -1 -17   32.32    2.22
   1   1  17   36.42    2.33
   1   2 -16    3.94    0.83
  -1  -2  16    4.60    0.92
   1   2 -16    5.16    1.00
   1   2 -15   13.85    1.85
  -1  -2  15   13.91    1.79
  -1  -2  15   11.59    1.88
   1   2 -15   16.06    1.94
  -1  -2  14   14.66    2.12
   1   2 -14   13.47    2.20
  -1  -2  14    9.53    2.11
   1   2 -14   14.04    2.26
   1   2 -13  134.68    8.04
  -1  -2  13  137.42    8.04
   1   2 -13  145.72    8.24
  -1  -2  13  133.86    8.30
  -1  -2  12   70.67    5.11
   1   2 -12   58.48    4.66
   1   2 -12   79.07    5.28
   1   2 -12   55.46    9.11
  -1  -2  12   59.40    5.14
   1   2 -12   57.21    8.58
  -1  -2  12   65.25    4.47
   1   2 -11  156.20    8.90
  -1  -2  11  153.28    8.89
   1   2 -11  156.74    8.75
   1   2 -11  140.09   14.39
  -1  -2  11  160.76    9.32
  -1  -2  11  142.00   12.80
   1   2 -11  138.51   13.88
  -1  -2  11  149.00   13.17
  -1  -2  11  146.80    8.38
   1   2 -11  146.70   13.27
   1   2 -11  145.22   12.57
  -1  -2  10   38.24    6.23
   1   2 -10   26.48    5.89
  -1  -2  10   23.96    4.98
  -1  -2  10   25.66    3.21
   1   2 -10   30.22    3.28
   1   2 -10   26.42    3.06
   1   2 -10   26.81    3.02
  -1  -2  10   22.70    2.86
  -1  -2  10   30.83    3.17
   1   2 -10   32.88    5.99
  -1  -2  10   25.26    2.84
   1   2 -10   15.48    4.13
  -1  -2   9   45.24    6.62
   1   2  -9   51.08    7.29
  -1  -2   9   48.39    6.72
  -1  -2   9   40.96    6.16
   1   2  -9   43.21    3.74
  -1  -2   9   52.04    4.26
  -1  -2   9   40.71    3.64
   1   2  -9   46.34    3.78
   1   2  -9   45.77    3.68
  -1  -2   9   45.09    3.82
   1   2  -9   54.44    7.16
   1   2  -9   56.52    6.77
  -1  -2   9   46.90    3.74
   1   2  -8    5.26    2.97
  -1  -2   8    2.40    2.62
  -1  -2   8    1.60    2.32
  -1  -2   8    3.31    2.61
  -1  -2   8    3.86    1.52
  -1  -2   8    1.53    1.41
   1   2  -8    0.80    2.88
   1   2  -8    4.25    2.40
  -1  -2   8    1.82    1.35
   1   2  -8    6.37    2.98
  -1  -2   7  587.06   29.01
  -1  -2   7  538.86   28.72
  -1  -2   7  570.41   29.02
   1   2  -7  554.26   29.17
  -1  -2   7  553.33   24.67
  -1  -2   7  554.98   26.96
   1   2  -7  497.28   24.02
   1   2  -7  566.59   28.78
   1   2  -7  594.62   29.75
  -1  -2   6  458.40   24.01
  -1  -2   6  461.51   23.91
  -1  -2   6  426.36   23.63
   1   2  -6  469.47   24.20
  -1  -2   6  438.32   20.30
  -1  -2   6  437.46   22.37
   1   2  -6  457.06   23.59
   1   2  -6  436.32   24.15
   1   2  -5    2.20    1.89
  -1  -2   5    0.97    1.95
  -1  -2   5    1.45    2.02
   1   2  -5    2.93    1.91
  -1  -2   5    7.75    2.46
  -1  -2   5    4.78    1.88
   1   2  -5    1.13    0.77
   1   2  -5    5.31    2.32
  -1  -2   4  979.45   42.82
   1   2  -4  988.90   43.60
   1   2  -4  961.50   43.95
  -1  -2   4  960.57   44.01
  -1  -2   4  975.94   44.18
  -1  -2   4  965.47   43.70
   1   2  -4  940.40   44.38
   1   2  -4  960.11   41.86
   1   2  -4  938.32   41.81
   1   2  -4  945.33   41.82
   1   2  -4  965.55   44.36
   1   2  -3  505.43   23.56
  -1  -2   3  503.35   23.17
  -1  -2   3  475.51   24.06
  -1  -2   3  503.69   24.14
   1   2  -3  506.14   23.89
  -1  -2   3  517.46   23.79
   1   2  -3  510.62   24.42
  -1  -2   3  513.11   24.00
   1   2  -3  489.71   22.70
   1   2  -3  517.24   22.83
   1   2  -3  501.25   22.78
   1   2  -3  496.96   24.32
  -1  -2   2 3596.09  156.06
  -1  -2   2 3713.28  156.91
   1   2  -2 3600.34  156.38
   1   2  -2 3630.49  156.86
  -1  -2   2 3723.23  156.66
   1   2  -2 3726.74  156.09
   1   2  -2 3688.02  156.09
   1   2  -2 3708.64  156.02
   1   2  -2 3622.24  156.04
  -1  -2   1  673.79   29.34
  -1  -2   1  628.84   28.72
  -1  -2   1  628.50   28.00
   1   2  -1  637.06   28.54
   1   2  -1  677.60   29.14
  -1  -2   1  616.57   28.87
   1   2  -1  653.93   28.94
   1   2  -1  677.59   28.93
   1   2  -1  668.78   28.97
   1   2  -1  666.17   28.36
   1   2   0 2117.26   89.06
  -1  -2   0 2086.82   89.62
  -1  -2   0 2130.34   90.02
  -1  -2   0 2097.78   89.90
   1   2   0 2152.46   90.23
  -1  -2   0 2068.93   89.08
   1   2   0 2119.46   89.97
  -1  -2  -1    1.15    0.77
  -1  -2  -1    2.42    0.49
   1   2   1    1.91    1.31
   1   2   1    0.17    1.08
   1   2   1    0.58    0.74
  -1  -2  -2  250.35   11.79
  -1  -2  -2  236.06   11.51
  -1  -2  -2  236.00   10.90
   1   2   2  260.24   11.79
   1   2   2  253.60   11.74
   1   2   2  250.74   11.65
  -1  -2  -2  225.58   10.58
  -1  -2  -3   86.04    5.02
   1   2   3   87.47    5.06
  -1  -2  -3   83.05    5.50
  -1  -2  -3   80.85    5.20
   1   2   3   84.19    5.19
   1   2   3   81.77    5.05
   1   2   3   83.49    5.03
   1   2   3   80.26    4.98
   1   2   3   85.09    4.98
  -1  -2  -3   80.84    5.58
  -1  -2  -4   64.18    5.20
   1   2   4   58.66    4.74
  -1  -2  -4   65.52    4.72
   1   2   4   60.76    4.40
  -1  -2  -4   59.07    4.78
   1   2   4   73.18    4.94
   1   2   4   74.54    4.56
   1   2   4   57.78    3.94
   1   2   4   66.41    4.17
   1   2   4   63.57    4.12
  -1  -2  -4   66.35    4.95
  -1  -2  -5   74.23    6.66
  -1  -2  -5   83.96    6.20
   1   2   5   89.21    6.37
   1   2   5   94.68    5.97
  -1  -2  -5   81.65    6.19
   1   2   5   86.98    6.36
   1   2   5   83.50    5.51
   1   2   5   79.60    4.75
   1   2   5   84.87    4.93
   1   2   5   83.11    4.91
  -1  -2  -5   89.87    6.45
  -1  -2  -6    2.17    2.28
   1   2   6    2.23    1.91
   1   2   6    8.58    2.05
  -1  -2  -6    0.89    1.86
  -1  -2  -6    3.29    2.21
   1   2   6    0.46    1.88
   1   2   6    2.28    1.25
   1   2   6    2.19    0.84
   1   2   6    2.38    0.71
  -1  -2  -6    1.86    2.15
  -1  -2  -7   44.53    5.09
   1   2   7   39.27    4.97
   1   2   7   39.44    4.40
   1   2   7   48.90    3.17
  -1  -2  -7   42.70    5.35
   1   2   7   42.71    5.10
   1   2   7   41.51    3.14
   1   2   7   44.83    3.99
  -1  -2  -7   46.50    5.76
   1   2   7   37.60    3.04
  -1  -2  -7   40.58    5.24
  -1  -2  -7   46.79    5.44
   1   2   8  135.77   10.46
  -1  -2  -8  131.95   10.70
   1   2   8  149.18   10.09
  -1  -2  -8  141.94   11.16
   1   2   8  150.12    7.69
   1   2   8  139.02    7.67
   1   2   8  141.59   11.06
   1   2   8  148.03    8.90
  -1  -2  -8  168.50   11.95
   1   2   8  131.00    7.58
  -1  -2  -8  163.20   12.16
  -1  -2  -8  151.18   11.15
  -1  -2  -9   55.16    6.97
   1   2   9   50.28    6.10
   1   2   9   53.37    5.81
   1   2   9   39.89    5.89
   1   2   9   46.73    3.72
  -1  -2  -9   37.53    5.89
  -1  -2  -9   49.41    6.93
   1   2   9   49.19    3.80
  -1  -2  -9   50.19    7.17
  -1  -2  -9   52.63    6.62
   1   2  10   94.33    8.48
  -1  -2 -10  101.62   10.01
   1   2  10  109.04    9.72
  -1  -2 -10  105.52    9.16
   1   2  10   86.10    5.94
  -1  -2 -10   91.54    5.77
   1   2  10   95.40    9.73
  -1  -2 -10   74.76    9.04
   1   2  10   87.86    5.76
   1   2  10   97.97    5.96
  -1  -2 -10   78.01    9.85
  -1  -2 -10   97.78    9.75
   1   2  11  308.09   19.15
  -1  -2 -11  331.74   21.93
  -1  -2 -11  313.27   19.41
   1   2  11  295.31   20.07
  -1  -2 -11  309.97   15.38
   1   2  11  317.08   15.78
  -1  -2 -11  313.55   21.51
   1   2  11  305.98   15.30
  -1  -2 -11  292.27   20.71
  -1  -2 -12  295.95   21.37
  -1  -2 -12  293.52   21.28
  -1  -2 -12  293.56   15.06
   1   2  12  307.23   15.53
  -1  -2 -12  296.14   14.58
  -1  -2 -12  327.90   22.48
  -1  -2 -12  289.46   20.81
  -1  -2 -13  270.34   19.70
  -1  -2 -13  246.96   19.28
  -1  -2 -13  221.12   18.11
  -1  -2 -13  225.53   11.72
  -1  -2 -13  252.30   12.51
  -1  -2 -13  235.21   12.31
   1   2  13  228.12   12.62
  -1  -2 -13  206.03   17.91
  -1  -2 -13  214.45   17.66
  -1  -2 -14   20.47    2.74
   1   2  14   18.06    2.69
   1   2  14   20.44    2.14
   1   2  14   23.94    2.58
  -1  -2 -14   24.41    2.89
   1   2  15   50.41    4.05
  -1  -2 -15   45.56    3.63
   1   2  15   40.68    3.22
  -1  -2 -15   50.27    3.80
  -1  -2 -16   29.86    2.53
   1   2  16   27.35    2.68
   1   2  16   32.59    2.16
  -1  -2 -16   27.01    2.55
  -1  -2 -17   87.59    4.24
  -1  -2 -17   95.10    4.55
   1   3 -15    2.00    1.03
   1   3 -15    1.12    1.13
   1   3 -15    3.76    1.19
  -1  -3  15    2.32    0.99
   1   3 -14  181.52    9.12
   1   3 -14  183.82    9.24
  -1  -3  14  163.30    9.20
   1   3 -14  171.37    9.10
  -1  -3  14  179.94    9.10
   1   3 -13    0.24    1.58
  -1  -3  13    1.64    1.36
   1   3 -13    1.92    1.79
  -1  -3  13    4.58    1.72
   1   3 -13    0.97    1.63
   1   3 -12  106.30    6.80
  -1  -3  12  108.84    6.71
   1   3 -12  107.65    6.84
  -1  -3  12  112.05    7.09
  -1  -3  12   92.70    6.08
   1   3 -11   31.99    3.50
  -1  -3  11   31.58    3.33
   1   3 -11   31.96    3.32
  -1  -3  11   31.67    3.63
   1   3 -11   34.15    3.60
  -1  -3  11   39.06    6.64
  -1  -3  11   35.30    6.20
   1   3 -11   41.24    7.39
  -1  -3  11   27.27    3.08
   1   3 -10  316.28   15.80
   1   3 -10  315.10   15.67
  -1  -3  10  304.23   15.67
  -1  -3  10  326.09   16.12
   1   3 -10  316.76   15.76
  -1  -3  10  300.68   21.20
   1   3 -10  280.34   21.34
  -1  -3  10  342.72   22.10
   1   3 -10  312.24   20.90
  -1  -3  10  309.92   15.56
  -1  -3   9   93.68    9.69
  -1  -3   9  134.65   11.69
  -1  -3   9   93.66    9.88
   1   3  -9   87.62   10.18
  -1  -3   9  105.04    6.72
   1   3  -9  103.05    6.51
  -1  -3   9   98.44    6.36
   1   3  -9   99.29    6.45
   1   3  -9  107.06    6.50
  -1  -3   9  113.73    6.62
   1   3  -9  105.48   10.14
  -1  -3   9   94.48    6.27
   1   3  -9   98.38    9.01
  -1  -3   8  238.09   15.46
   1   3  -8  258.30   12.88
  -1  -3   8  258.03   13.13
   1   3  -8  266.98   18.01
  -1  -3   8  266.65   17.84
  -1  -3   8  265.15   17.15
  -1  -3   8  245.48   17.53
   1   3  -8  257.82   16.08
   1   3  -8  260.29   17.15
  -1  -3   7  430.01   23.18
   1   3  -7  444.25   25.75
  -1  -3   7  443.53   20.26
  -1  -3   7  401.48   24.52
   1   3  -7  413.10   24.50
  -1  -3   7  426.03   24.68
  -1  -3   7  466.65   24.56
   1   3  -7  427.98   23.94
   1   3  -7  419.00   22.90
  -1  -3   6    0.53    1.91
  -1  -3   6    0.18    1.19
   1   3  -6    4.53    2.87
  -1  -3   6    1.36    2.15
   1   3  -6    0.65    2.05
  -1  -3   6    0.62    1.79
   1   3  -6    1.39    1.85
   1   3  -6   -1.16    2.15
   1   3  -6    0.32    1.10
   1   3  -5 2049.51   88.76
  -1  -3   5 2034.32   88.63
  -1  -3   5 1963.68   89.08
   1   3  -5 2118.89   89.91
  -1  -3   5 1943.39   87.96
   1   3  -5 1948.35   85.61
   1   3  -5 1923.76   85.60
   1   3  -5 2112.39   88.33
  -1  -3   4 1132.53   52.20
   1   3  -4 1153.97   51.67
  -1  -3   4 1116.18   51.67
  -1  -3   4 1115.40   52.15
   1   3  -4 1141.27   52.42
   1   3  -4 1126.75   49.91
   1   3  -4 1133.88   49.95
   1   3  -4 1112.13   49.92
   1   3  -4 1186.60   51.29
  -1  -3   4 1123.16   49.96
  -1  -3   3 1853.88   84.76
   1   3  -3 1906.35   84.38
   1   3  -3 1900.06   85.23
  -1  -3   3 1939.80   84.43
   1   3  -3 1955.34   83.69
   1   3  -3 1963.59   83.78
   1   3  -3 1960.23   83.77
   1   3  -3 1967.09   84.16
  -1  -3   3 1910.08   83.40
  -1  -3   2  254.77   12.64
   1   3  -2  263.26   13.02
  -1  -3   2  247.41   13.53
   1   3  -2  266.88   13.88
  -1  -3   2  254.01   13.11
   1   3  -2  250.28   13.06
   1   3  -2  259.31   13.06
   1   3  -2  255.69   13.08
   1   3  -2  273.58   12.94
  -1  -3   1  855.84   39.24
   1   3  -1  905.65   39.91
   1   3  -1  839.28   39.59
   1   3  -1  885.08   39.60
   1   3  -1  911.28   39.81
   1   3  -1  913.17   39.75
   1   3  -1  897.20   39.76
   1   3  -1  920.07   39.82
   1   3  -1  892.65   38.91
  -1  -3   1  897.71   39.98
  -1  -3   1  900.47   39.22
  -1  -3   1  880.19   38.26
  -1  -3   0  430.47   19.99
   1   3   0  445.88   20.75
   1   3   0  434.04   20.12
  -1  -3   0  446.34   20.28
  -1  -3  -1   30.40    2.02
   1   3   1   34.08    3.26
   1   3   1   32.53    3.06
   1   3   1   26.54    2.92
   1   3   1   29.75    2.28
   1   3   2  484.55   20.86
  -1  -3  -2  462.54   20.46
   1   3   2  472.47   22.19
   1   3   2  478.69   22.23
   1   3   2  449.62   21.95
  -1  -3  -2  490.89   21.43
   1   3   3    9.03    1.53
  -1  -3  -3   10.43    1.77
  -1  -3  -3   10.36    1.52
   1   3   3    7.49    1.66
   1   3   3    7.12    1.86
   1   3   3    8.67    1.81
   1   3   3   11.05    2.08
   1   3   3   11.24    1.88
  -1  -3  -3    7.82    1.81
   1   3   4  431.86   20.49
  -1  -3  -4  448.86   21.11
  -1  -3  -4  440.41   20.93
  -1  -3  -4  429.53   20.29
  -1  -3  -4  423.58   18.91
   1   3   4  426.12   20.48
   1   3   4  432.32   20.37
   1   3   4  443.20   20.59
  -1  -3  -4  446.82   21.57
  -1  -3  -5  632.90   30.76
   1   3   5  644.27   29.86
  -1  -3  -5  648.91   30.14
  -1  -3  -5  601.07   29.44
   1   3   5  674.45   29.14
   1   3   5  620.25   28.91
   1   3   5  641.03   28.83
   1   3   5  612.91   28.88
  -1  -3  -5  625.97   30.12
  -1  -3  -6  150.21   10.86
  -1  -3  -6  158.41   10.29
   1   3   6  152.33    9.92
   1   3   6  158.81    9.11
  -1  -3  -6  154.30    9.80
   1   3   6  143.95    8.33
   1   3   6  154.04    8.31
   1   3   6  147.75    8.38
  -1  -3  -6  168.86   10.34
   1   3   7  322.35   14.52
  -1  -3  -7  317.19   18.64
  -1  -3  -7  316.95   18.25
  -1  -3  -7  330.26   17.99
   1   3   7  317.17   17.57
   1   3   7  307.30   14.28
  -1  -3  -7  295.13   17.14
   1   3   7  342.57   17.78
   1   3   7  323.63   16.35
   1   3   7  260.34   14.16
  -1  -3  -7  326.09   17.71
   1   3   8    7.56    2.71
  -1  -3  -8    8.49    2.92
   1   3   8    7.91    2.28
  -1  -3  -8   10.57    3.56
  -1  -3  -8    4.93    2.80
   1   3   8    7.43    1.58
  -1  -3  -8    3.37    2.51
  -1  -3  -8    6.36    2.78
   1   3   8    6.11    1.49
   1   3   8    8.07    2.90
   1   3   8    7.65    1.62
   1   3   9   66.91    6.19
  -1  -3  -9   66.10    7.40
  -1  -3  -9   56.28    7.11
   1   3   9   59.65    7.01
   1   3   9   63.30    4.47
  -1  -3  -9   69.86    7.91
   1   3   9   66.70    4.57
  -1  -3  -9   55.17    7.63
  -1  -3  -9   77.27    7.73
  -1  -3 -10   76.82    8.55
   1   3  10   83.10    7.34
   1   3  10   69.57    5.18
  -1  -3 -10   82.99    9.11
   1   3  10   77.42    8.69
   1   3  10   76.37    5.14
   1   3  10   77.13    5.25
  -1  -3 -10   90.62    9.73
  -1  -3 -10   73.74    9.15
  -1  -3 -10   66.52    8.18
  -1  -3 -11   55.82    7.59
  -1  -3 -11   48.30    6.70
  -1  -3 -11   42.90    7.11
  -1  -3 -11   45.22    3.73
   1   3  11   43.62    4.01
   1   3  11   40.50    3.70
   1   3  11   46.25    3.95
  -1  -3 -11   37.59    7.06
  -1  -3 -11   37.63    7.26
  -1  -3 -11   42.59    6.86
  -1  -3 -12  285.06   19.64
  -1  -3 -12  326.12   21.75
  -1  -3 -12  322.14   21.87
  -1  -3 -12  314.54   15.21
   1   3  12  282.77   15.37
   1   3  12  309.37   15.36
  -1  -3 -12  315.68   22.75
  -1  -3 -12  295.95   21.76
  -1  -3 -12  292.49   20.82
  -1  -3 -13   17.50    5.65
   1   3  13   34.10    3.43
   1   3  13   25.98    5.26
  -1  -3 -13   30.36    6.20
  -1  -3 -13   40.02    3.54
   1   3  13   33.23    3.59
  -1  -3 -13   29.81    3.23
  -1  -3 -13   25.13    5.97
   1   3  14   52.09    4.21
  -1  -3 -14   51.71    4.06
   1   3  14   53.75    4.45
  -1  -3 -14   52.51    4.19
   1   3  14   48.32    3.64
   1   3  14   49.95    4.02
   1   3  15   34.38    3.12
  -1  -3 -15   30.89    2.91
   1   3  15   31.55    3.13
  -1  -3 -15   27.16    2.80
   1   3  15   27.87    2.33
   1   3  15   31.70    2.80
   1   3  16   41.49    2.99
  -1  -3 -16   35.31    2.65
   1   3  16   36.14    2.95
   1   3  16   32.24    2.52
  -1  -3 -16   33.84    2.71
  -1  -3 -17   15.35    1.32
   1   3  17   22.99    1.79
   1   4 -15   86.88    4.54
   1   4 -15  102.33    4.78
  -1  -4  15   87.60    4.54
   1   4 -15  106.50    4.92
   1   4 -14   10.19    1.61
  -1  -4  14    9.12    1.64
   1   4 -14   10.68    1.71
   1   4 -14   10.81    1.79
  -1  -4  14   13.55    1.61
   1   4 -13  108.14    5.97
   1   4 -13   98.66    5.97
  -1  -4  13   87.78    5.96
   1   4 -13   91.91    5.89
  -1  -4  13  100.96    5.87
   1   4 -12  142.37    8.11
  -1  -4  12  135.00    8.21
   1   4 -12  140.80    7.95
  -1  -4  12  132.81    7.60
   1   4 -12  132.94    8.04
  -1  -4  12  147.93    8.07
   1   4 -11   49.75    4.08
  -1  -4  11   49.73    4.12
   1   4 -11   45.47    4.03
  -1  -4  11   44.61    4.21
  -1  -4  11   47.98    4.00
   1   4 -10   64.30    5.17
  -1  -4  10   79.44    5.38
   1   4 -10   52.10    8.88
  -1  -4  10   71.83    5.52
   1   4 -10   75.34    5.32
   1   4 -10   73.49    9.32
  -1  -4  10   75.85    9.25
  -1  -4  10   72.94    8.93
  -1  -4  10   78.47    5.41
  -1  -4   9   13.58    3.95
  -1  -4   9   20.89    5.05
  -1  -4   9    6.81    3.52
   1   4  -9   23.64    5.28
  -1  -4   9   17.82    2.60
   1   4  -9   17.46    2.46
   1   4  -9   30.15    6.26
   1   4  -9   19.13    2.52
  -1  -4   9   21.24    2.64
  -1  -4   9   17.42    2.38
  -1  -4   9   15.14    2.52
   1   4  -9   23.79    4.79
   1   4  -8  447.85   25.69
  -1  -4   8  460.68   27.12
   1   4  -8  464.43   26.86
  -1  -4   8  412.63   25.36
   1   4  -8  393.61   26.78
  -1  -4   8  446.82   21.20
   1   4  -8  446.75   20.92
  -1  -4   8  426.87   20.86
   1   4  -8  424.73   20.90
   1   4  -8  436.99   20.95
  -1  -4   8  454.58   25.08
  -1  -4   8  480.98   21.01
   1   4  -8  463.28   20.73
  -1  -4   7  299.21   18.17
   1   4  -7  327.54   20.76
  -1  -4   7  302.79   14.76
  -1  -4   7  295.49   18.54
  -1  -4   7  321.16   19.98
   1   4  -7  309.09   19.24
   1   4  -7  314.67   18.66
   1   4  -7  261.75   16.28
  -1  -4   6  794.61   39.22
  -1  -4   6  792.01   35.28
   1   4  -6  811.62   41.11
   1   4  -6  719.57   39.17
  -1  -4   6  836.47   39.55
  -1  -4   6  896.10   41.13
  -1  -4   6  779.78   40.40
   1   4  -6  782.79   37.08
   1   4  -6  775.50   38.75
  -1  -4   5  410.78   22.09
  -1  -4   5  427.90   23.13
   1   4  -5  416.06   22.17
  -1  -4   5  411.50   22.91
  -1  -4   5  403.59   18.64
   1   4  -5  443.16   23.62
  -1  -4   5  408.70   22.05
   1   4  -5  411.49   19.88
   1   4  -5  383.31   19.71
   1   4  -5  429.43   21.79
   1   4  -5  402.88   19.93
   1   4  -5  396.71   18.67
  -1  -4   4  500.19   25.72
   1   4  -4  524.48   24.96
  -1  -4   4  491.59   24.98
   1   4  -4  490.42   23.62
   1   4  -4  508.22   23.77
   1   4  -4  520.61   23.76
   1   4  -4  474.62   22.70
   1   4  -4  477.16   21.96
  -1  -4   4  460.63   22.60
   1   4  -4  496.29   24.48
   1   4  -4  501.30   26.03
  -1  -4   3   63.15    5.81
   1   4  -3   65.56    5.51
  -1  -4   3   67.08    6.18
   1   4  -3   78.61    6.66
   1   4  -3   64.23    5.30
   1   4  -3   82.74    5.76
   1   4  -3   68.82    5.43
   1   4  -3   69.88    5.42
  -1  -4   3   74.01    4.80
   1   4  -3   68.74    4.12
  -1  -4   2 2775.48  120.84
   1   4  -2 2951.35  121.54
   1   4  -2 2818.94  121.57
   1   4  -2 2813.76  121.59
   1   4  -2 2850.85  121.61
  -1  -4   2 2834.30  121.87
   1   4  -2 2780.56  120.86
  -1  -4   2 2720.36  120.35
  -1  -4   1   10.88    1.89
  -1  -4   1   10.24    2.33
   1   4  -1    8.77    1.91
   1   4  -1    9.91    2.28
   1   4  -1    6.31    1.86
   1   4  -1   11.81    2.17
   1   4  -1    8.56    2.28
   1   4  -1   11.79    2.22
  -1  -4   1    9.23    1.69
  -1  -4   1   11.10    1.19
  -1  -4   0    7.22    1.55
  -1  -4   0    7.36    1.45
   1   4   0    5.73    1.43
   1   4   0    8.71    2.07
   1   4   0    7.35    2.00
   1   4   0    5.76    1.21
  -1  -4  -1  219.78   10.06
   1   4   1  236.04   12.51
   1   4   1  217.11   12.39
   1   4   1  232.11   12.33
   1   4   1  249.13   12.62
   1   4   1  241.10   12.59
   1   4   1  232.52   10.86
  -1  -4  -1  234.21   11.38
   1   4   2  133.99    8.28
   1   4   2  127.16    8.18
   1   4   2  124.00    7.93
  -1  -4  -2  133.49    6.86
   1   4   3   43.51    2.92
  -1  -4  -3   42.50    2.77
   1   4   3   39.06    3.96
   1   4   3   45.36    4.03
   1   4   3   31.51    3.73
   1   4   3   42.95    4.02
   1   4   3   42.96    4.11
  -1  -4  -3   37.14    3.38
   1   4   4   80.21    5.21
  -1  -4  -4   76.67    5.76
  -1  -4  -4   83.65    6.04
  -1  -4  -4   81.02    5.07
   1   4   4   87.58    5.89
   1   4   4   81.13    5.99
   1   4   4   77.08    5.79
   1   4   4   70.74    5.82
   1   4   4   78.33    5.92
  -1  -4  -4   84.51    5.98
  -1  -4  -5   31.03    4.19
   1   4   5   22.31    2.82
  -1  -4  -5   29.48    3.64
  -1  -4  -5   23.92    1.82
  -1  -4  -5   19.94    2.71
   1   4   5   21.25    2.88
   1   4   5   20.55    3.01
   1   4   5   29.79    3.18
  -1  -4  -5   21.35    3.26
  -1  -4  -6    7.86    2.79
  -1  -4  -6   11.61    3.81
   1   4   6   13.50    1.70
  -1  -4  -6   14.05    3.14
   1   4   6   16.01    2.83
  -1  -4  -6    8.31    2.33
   1   4   6   13.33    2.41
   1   4   6   11.27    2.27
   1   4   6   13.63    2.31
  -1  -4  -6   11.91    2.87
  -1  -4  -7  177.70   12.40
  -1  -4  -7  145.88   11.22
   1   4   7  155.95    8.32
   1   4   7  162.02   10.78
   1   4   7  166.98    8.25
   1   4   7  162.58    8.09
  -1  -4  -7  177.37   11.58
  -1  -4  -7  144.01   10.34
   1   4   7  156.98    9.08
   1   4   7  153.90    9.21
  -1  -4  -7  143.42   10.70
  -1  -4  -8  296.74   17.76
  -1  -4  -8  332.88   19.28
   1   4   8  301.63   14.63
  -1  -4  -8  309.48   19.55
  -1  -4  -8  285.68   17.80
   1   4   8  283.53   17.67
  -1  -4  -8  346.66   19.13
   1   4   8  296.64   14.36
  -1  -4  -9    0.75    2.07
  -1  -4  -9    0.84    2.55
   1   4   9    3.89    2.63
   1   4   9    2.36    1.25
  -1  -4  -9    1.00    3.04
  -1  -4  -9    1.82    2.64
   1   4   9    3.61    1.62
  -1  -4  -9    3.12    2.36
  -1  -4 -10  299.74   19.95
  -1  -4 -10  304.03   20.61
   1   4  10  327.28   15.72
   1   4  10  317.26   15.55
  -1  -4 -10  334.16   22.20
  -1  -4 -10  334.81   21.72
   1   4  10  322.75   15.93
  -1  -4 -10  299.16   19.94
  -1  -4 -11   -1.00    2.89
  -1  -4 -11   -1.03    2.86
   1   4  11    2.78    1.67
  -1  -4 -11   -1.08    2.67
  -1  -4 -11    1.13    1.53
   1   4  11    0.52    1.46
  -1  -4 -11    1.28    3.35
  -1  -4 -11    2.36    2.92
  -1  -4 -11   -1.00    2.13
  -1  -4 -12    7.64    3.86
  -1  -4 -12   -1.37    4.47
  -1  -4 -12    3.15    3.04
  -1  -4 -12    1.07    3.25
   1   4  12    0.27    1.38
   1   4  12    1.77    2.56
  -1  -4 -12    3.18    2.78
  -1  -4 -12    2.46    1.46
   1   4  12    1.48    1.62
  -1  -4 -12    1.15    3.62
  -1  -4 -12   -0.48    1.73
   1   4  13   -0.27    1.50
  -1  -4 -13    1.19    1.55
   1   4  13    2.08    1.65
  -1  -4 -13    1.72    1.44
  -1  -4 -13    8.24    4.16
  -1  -4 -13    1.29    3.58
   1   4  14   24.41    2.73
   1   4  14   18.63    2.65
  -1  -4 -14   23.44    2.57
  -1  -4 -14   19.65    2.45
   1   4  14   22.51    2.45
   1   4  14   19.00    2.57
   1   4  15   32.86    2.97
   1   4  15   29.24    2.95
  -1  -4 -15   31.00    2.68
  -1  -4 -15   36.97    2.88
   1   4  15   29.37    2.79
   1   4  15   27.79    2.50
   1   4  16   21.75    2.09
   1   4  16   17.91    2.08
  -1  -4 -16   17.28    1.76
   1   4  16   17.96    1.89
   1   4  17    0.10    0.84
   1   4  17    0.45    0.58
  -1  -4 -17   -0.46    1.23
   1   5 -14   34.32    2.38
  -1  -5  14   35.00    2.23
   1   5 -13    4.45    1.28
   1   5 -13    4.61    1.41
  -1  -5  13    6.13    1.46
  -1  -5  13    4.99    1.32
  -1  -5  12    1.18    1.37
   1   5 -12    0.84    1.48
   1   5 -12    1.95    1.34
  -1  -5  12    1.69    1.26
  -1  -5  12    3.07    1.37
   1   5 -11    1.72    1.78
  -1  -5  11    0.28    1.83
   1   5 -11    0.79    1.82
  -1  -5  11    2.18    1.50
   1   5 -11    1.61    1.55
  -1  -5  11    0.74    1.56
  -1  -5  10    6.07    3.83
  -1  -5  10    8.19    3.55
   1   5 -10    5.21    1.84
  -1  -5  10    7.17    1.99
   1   5 -10    9.08    3.77
   1   5 -10    3.63    1.79
   1   5 -10    5.58    2.01
  -1  -5  10    7.29    1.86
   1   5 -10    6.14    1.71
  -1  -5  10    5.30    1.98
  -1  -5   9    1.18    2.52
   1   5  -9   -1.06    3.22
   1   5  -9    0.26    1.60
  -1  -5   9    2.37    1.66
   1   5  -9    3.80    2.93
   1   5  -9   -0.55    1.68
   1   5  -9   -0.55    1.53
  -1  -5   9   -0.52    1.27
  -1  -5   9    2.30    1.76
   1   5  -9    0.23    1.15
  -1  -5   8  679.21   35.82
   1   5  -8  600.64   34.00
   1   5  -8  577.00   27.81
  -1  -5   8  626.63   28.31
   1   5  -8  615.52   28.11
  -1  -5   8  597.45   27.93
  -1  -5   8  629.57   33.23
   1   5  -8  586.91   32.50
   1   5  -8  629.82   27.93
  -1  -5   7  303.67   19.38
  -1  -5   7  257.12   16.75
  -1  -5   7  243.96   18.08
   1   5  -7  259.20   17.38
   1   5  -7  242.13   12.61
  -1  -5   7  255.47   12.97
   1   5  -7  283.53   19.52
  -1  -5   7  252.70   12.72
  -1  -5   7  245.05   16.82
   1   5  -7  244.30   12.78
   1   5  -7  265.18   16.73
   1   5  -7  271.28   12.86
  -1  -5   6  373.83   21.63
   1   5  -6  357.88   22.75
  -1  -5   6  367.18   17.14
  -1  -5   6  341.46   22.18
  -1  -5   6  353.95   20.84
   1   5  -6  369.80   21.30
  -1  -5   6  342.24   22.21
   1   5  -6  348.20   20.49
  -1  -5   5 1003.51   48.11
  -1  -5   5  949.56   47.01
   1   5  -5 1051.71   47.53
  -1  -5   5  942.62   48.43
   1   5  -5 1040.81   46.97
   1   5  -5 1047.29   49.48
  -1  -5   5  962.18   43.29
  -1  -5   4  261.79   12.82
   1   5  -4  289.91   15.29
   1   5  -4  274.48   15.15
  -1  -5   4  299.24   17.42
   1   5  -4  259.34   15.49
  -1  -5   4  278.87   16.13
   1   5  -3  406.35   20.55
   1   5  -3  397.67   20.35
   1   5  -3  379.79   20.31
  -1  -5   3  389.86   21.52
  -1  -5   3  382.58   20.74
  -1  -5   3  388.41   21.87
   1   5  -3  397.71   20.15
  -1  -5   2 1027.85   45.43
   1   5  -2  977.50   46.58
   1   5  -2 1035.23   46.96
   1   5  -2 1046.94   46.98
   1   5  -2 1076.05   47.10
   1   5  -2 1072.77   47.00
  -1  -5   2  983.53   47.35
  -1  -5   2 1030.70   48.15
  -1  -5   2  975.13   45.07
  -1  -5   2  984.83   46.94
  -1  -5   1  971.95   42.92
   1   5  -1  931.47   43.76
   1   5  -1 1004.32   44.81
   1   5  -1 1005.72   44.70
   1   5  -1  997.41   45.00
   1   5  -1 1026.93   45.08
   1   5  -1  994.71   44.93
  -1  -5   1 1009.50   44.76
  -1  -5   1  921.68   41.88
  -1  -5   1  976.24   43.32
  -1  -5   0  342.29   16.43
  -1  -5   0  328.73   16.98
  -1  -5   0  324.04   17.72
  -1  -5   0  324.14   16.21
   1   5   0  363.88   16.81
   1   5   0  356.28   18.34
   1   5   0  372.94   18.25
   1   5   0  356.55   18.28
   1   5   0  317.10   17.74
   1   5   0  358.67   18.30
   1   5   0  346.74   16.12
   1   5   1   88.74    6.67
   1   5   1   76.83    6.40
   1   5   1   79.56    6.55
   1   5   1   75.09    6.17
   1   5   1   72.53    6.17
   1   5   1   86.02    4.64
  -1  -5  -1   82.48    5.15
   1   5   2   59.60    5.56
   1   5   2   67.85    5.62
   1   5   2   77.04    6.12
  -1  -5  -2   66.18    3.91
  -1  -5  -2   70.29    4.81
  -1  -5  -3    5.69    0.86
  -1  -5  -3    3.97    1.38
   1   5   3    6.19    2.23
   1   5   3    5.30    2.23
   1   5   3    9.69    2.43
   1   5   3    6.91    1.79
   1   5   3    7.36    2.46
  -1  -5  -4  451.63   20.69
   1   5   4  457.84   22.98
   1   5   4  453.91   22.85
   1   5   4  471.44   23.13
   1   5   4  445.18   23.01
   1   5   4  463.43   22.79
  -1  -5  -4  442.18   21.95
   1   5   5 2765.66  116.52
  -1  -5  -5 2909.64  120.65
  -1  -5  -5 2855.91  119.21
  -1  -5  -5 2891.49  119.66
   1   5   5 2805.09  117.85
  -1  -5  -5 2765.05  119.29
  -1  -5  -5 2757.04  117.61
   1   5   5 2913.18  119.56
   1   5   5 2751.12  119.21
   1   5   5 2828.64  119.46
   1   5   5 2498.24  116.17
  -1  -5  -6   59.32    5.95
  -1  -5  -6   61.55    6.58
   1   5   6   59.91    4.06
  -1  -5  -6   56.91    5.95
   1   5   6   63.70    5.44
   1   5   6   68.10    4.04
  -1  -5  -6   63.18    5.29
   1   5   6   70.24    5.72
   1   5   6   60.58    5.62
   1   5   6   64.97    5.68
  -1  -5  -6   72.03    6.12
   1   5   6   58.52    4.32
  -1  -5  -7  303.26   17.40
  -1  -5  -7  336.02   18.91
   1   5   7  266.43   13.46
   1   5   7  288.70   13.38
  -1  -5  -7  313.94   17.54
   1   5   7  286.07   16.05
  -1  -5  -7  285.55   15.92
   1   5   7  280.85   15.55
   1   5   7  276.54   15.34
   1   5   7  273.23   14.74
  -1  -5  -7  282.45   16.67
  -1  -5  -8   33.72    5.85
   1   5   8   30.33    2.97
  -1  -5  -8   40.64    5.72
   1   5   8   36.36    2.86
  -1  -5  -8   32.73    5.14
  -1  -5  -8   39.70    4.90
   1   5   8   24.02    3.13
   1   5   8   31.94    3.83
  -1  -5  -8   36.87    5.06
  -1  -5  -9  185.51   12.79
  -1  -5  -9  156.81   12.91
   1   5   9  177.31    9.31
  -1  -5  -9  183.55   14.94
  -1  -5  -9  183.79   13.96
   1   5   9  186.35    9.74
   1   5   9  156.50   11.09
  -1  -5  -9  174.94   13.00
  -1  -5 -10  176.54   13.49
   1   5  10  146.23   11.29
  -1  -5 -10  176.71   15.21
   1   5  10  182.23    9.82
  -1  -5 -10  198.80   15.18
  -1  -5 -10  183.61   13.35
  -1  -5 -10  159.76   13.56
   1   5  10  167.52    9.31
   1   5  10  168.71    9.19
   1   5  10  175.14    9.12
   1   5  10  168.96    9.17
  -1  -5 -11   41.87    6.51
  -1  -5 -11   40.05    7.09
  -1  -5 -11   36.48    7.28
  -1  -5 -11   31.26    5.66
   1   5  11   46.34    4.00
  -1  -5 -11   58.27    7.71
   1   5  11   48.13    3.92
   1   5  11   48.37    3.68
   1   5  11   45.84    3.63
  -1  -5 -12    1.37    3.80
  -1  -5 -12    1.26    3.11
  -1  -5 -12   -1.14    3.46
   1   5  12    1.06    1.63
   1   5  12   -0.56    1.51
  -1  -5 -12   -2.22    2.74
   1   5  12   -0.64    1.16
   1   5  12   -0.50    1.32
  -1  -5 -13   36.99    7.00
   1   5  13   32.57    3.25
   1   5  13   28.22    3.17
  -1  -5 -13   31.21    2.91
   1   5  13   31.58    3.07
   1   5  13   31.07    3.22
   1   5  14    3.08    1.55
   1   5  14    3.26    1.63
  -1  -5 -14    6.15    1.41
   1   5  14    4.25    1.67
   1   5  14    2.54    1.37
   1   5  15   66.30    4.24
   1   5  15   59.08    4.23
   1   5  15   59.61    3.95
   1   5  15   57.02    4.17
   1   5  16    1.12    1.04
   1   5  16    1.18    1.19
   1   5  16    1.48    0.82
  -1  -5 -17   53.72    3.15
   1   5  17   46.15    2.76
   1   6 -13    1.48    1.21
   1   6 -13    2.84    1.04
  -1  -6  13    0.68    0.68
  -1  -6  12    8.58    1.47
   1   6 -12    5.67    1.64
   1   6 -12    6.55    1.49
  -1  -6  12    5.50    1.52
   1   6 -12    6.77    1.46
   1   6 -11    0.70    1.65
  -1  -6  11    0.99    1.21
  -1  -6  11   -0.93    1.42
   1   6 -11    2.82    1.51
   1   6 -11    0.54    1.13
  -1  -6  11   -0.45    1.32
  -1  -6  10  103.33    6.63
   1   6 -10   95.62    6.21
  -1  -6  10  100.34    6.50
   1   6 -10  107.38    6.64
  -1  -6  10  114.45    6.46
   1   6 -10  104.12    6.12
   1   6 -10   97.09    6.07
  -1  -6   9   13.00    2.50
  -1  -6   9   16.04    4.73
  -1  -6   9   15.80    4.54
   1   6  -9   14.67    4.56
  -1  -6   9   11.78    2.36
   1   6  -9   11.72    2.13
   1   6  -9   10.75    2.25
  -1  -6   9   15.63    2.27
   1   6  -9   11.35    1.92
   1   6  -9   15.11    2.19
  -1  -6   8  238.79   18.12
  -1  -6   8  288.98   19.43
   1   6  -8  214.89   11.71
   1   6  -8  214.68   17.36
  -1  -6   8  239.47   12.24
  -1  -6   8  235.45   11.90
  -1  -6   8  225.50   16.42
   1   6  -8  225.67   12.10
   1   6  -8  239.31   12.15
   1   6  -8  229.45   11.64
   1   6  -8  234.97   12.04
  -1  -6   7  165.67   13.26
   1   6  -7  162.79    8.85
   1   6  -7  157.19    8.72
  -1  -6   7  150.24    8.45
   1   6  -7  149.59    8.40
   1   6  -7  141.86   13.26
  -1  -6   7  153.64    8.72
   1   6  -7  165.44    8.83
  -1  -6   7  171.13   14.53
  -1  -6   7  158.10   13.85
   1   6  -6   26.95    2.66
  -1  -6   6   22.94    4.86
  -1  -6   6   22.14    2.45
   1   6  -6   27.82    2.78
  -1  -6   6   25.88    2.75
   1   6  -6   23.99    4.86
   1   6  -6   26.00    2.70
  -1  -6   6   23.59    4.36
  -1  -6   6   22.66    5.04
  -1  -6   5   59.64    7.70
  -1  -6   5   71.66    7.26
  -1  -6   5   81.24    4.95
   1   6  -5   67.93    7.79
   1   6  -4  232.90   14.13
   1   6  -4  226.66   14.09
   1   6  -4  237.99   11.11
   1   6  -4  228.44   11.05
  -1  -6   4  220.68   14.43
  -1  -6   4  230.90   16.21
  -1  -6   4  239.64   16.02
  -1  -6   4  236.78   11.37
   1   6  -4  214.44   14.74
   1   6  -3  693.97   30.64
   1   6  -3  698.47   34.21
   1   6  -3  697.78   30.65
   1   6  -3  735.66   34.53
  -1  -6   3  721.01   36.24
  -1  -6   3  697.26   34.38
  -1  -6   3  692.96   35.44
   1   6  -3  635.31   34.03
   1   6  -2  669.41   29.70
   1   6  -2  674.06   29.71
   1   6  -2  684.26   29.73
   1   6  -2  652.50   33.24
   1   6  -2  706.02   33.64
   1   6  -2  686.26   33.25
  -1  -6   2  670.31   34.53
  -1  -6   2  677.38   33.75
  -1  -6   2  695.66   33.22
   1   6  -2  613.20   32.19
  -1  -6   1  188.48   11.91
  -1  -6   1  179.49   10.27
  -1  -6   1  203.05   11.97
   1   6  -1  177.32    8.98
   1   6  -1  189.55   11.93
   1   6  -1  177.93    8.99
   1   6  -1  181.54   12.02
   1   6  -1  177.34   11.87
   1   6  -1  176.97   12.02
   1   6  -1  199.35    9.13
   1   6  -1  188.51   12.01
   1   6  -1  167.08    9.76
   1   6  -1  191.17   10.81
  -1  -6   0  335.38   17.26
  -1  -6   0  331.70   16.40
  -1  -6   0  365.09   18.60
   1   6   0  322.29   15.45
   1   6   0  353.95   18.84
   1   6   0  326.92   15.47
   1   6   0  352.87   18.93
   1   6   0  334.41   18.51
   1   6   0  332.51   18.72
   1   6   0  324.52   18.59
   1   6   0  350.29   15.54
   1   6   0  336.72   15.76
   1   6   0  346.84   16.66
   1   6   1   57.36    3.53
   1   6   1   55.51    5.61
   1   6   1   47.85    5.31
  -1  -6  -1   51.62    3.82
   1   6   2   42.74    4.75
   1   6   2   37.28    2.85
   1   6   2   46.24    5.20
   1   6   2   43.59    3.00
   1   6   2   39.17    4.89
  -1  -6  -2   42.42    3.51
  -1  -6  -3    1.88    1.29
  -1  -6  -3    1.01    0.93
   1   6   3    2.13    2.13
   1   6   3    1.96    1.04
   1   6   3    1.09    2.13
   1   6   3    1.43    1.10
   1   6   3    2.58    1.18
   1   6   3    0.55    1.75
   1   6   3   -0.56    1.88
   1   6   3    2.04    1.67
  -1  -6  -4  396.16   19.24
   1   6   4  393.61   17.81
   1   6   4  385.09   17.78
   1   6   4  412.31   21.01
   1   6   4  380.60   21.09
   1   6   4  379.03   21.02
   1   6   4  389.09   17.76
   1   6   4  397.36   21.28
   1   6   4  387.83   21.02
  -1  -6  -5   87.11    7.10
  -1  -6  -5   76.95    6.48
   1   6   5   72.31    4.56
  -1  -6  -5   82.69    7.67
  -1  -6  -5   72.30    6.13
   1   6   5   78.52    7.00
   1   6   5   73.52    6.76
   1   6   5   82.80    7.07
   1   6   5   73.04    4.40
   1   6   5   75.80    4.45
   1   6   6 1271.46   54.93
   1   6   6 1264.05   58.66
   1   6   6 1241.39   54.91
   1   6   6 1291.58   58.58
  -1  -6  -6 1350.40   60.48
  -1  -6  -6 1298.21   58.53
   1   6   6 1274.82   55.36
   1   6   6 1269.41   54.99
  -1  -6  -6 1289.98   59.08
  -1  -6  -6 1280.76   58.43
   1   6   7   90.03    7.63
   1   6   7   93.55    7.82
  -1  -6  -7   98.69    8.52
   1   6   7  102.64    6.03
  -1  -6  -7  111.41   10.03
  -1  -6  -7   99.28    8.73
   1   6   7   94.85    5.45
  -1  -6  -7  106.15    8.52
   1   6   8  170.77   11.36
  -1  -6  -8  171.41   13.08
  -1  -6  -8  190.81   14.57
  -1  -6  -8  192.48   13.01
  -1  -6  -8  183.66   13.33
   1   6   8  187.25    9.35
  -1  -6  -9   48.73    6.20
  -1  -6  -9   38.65    6.19
   1   6   9   53.50    3.87
  -1  -6  -9   57.05    7.26
  -1  -6  -9   54.03    8.01
   1   6   9   60.01    4.07
   1   6   9   48.04    3.87
   1   6   9   50.51    3.94
  -1  -6 -10  273.61   17.72
  -1  -6 -10  282.09   20.30
  -1  -6 -10  276.73   19.20
   1   6  10  271.24   13.36
   1   6  10  268.61   13.44
  -1  -6 -10  261.65   18.44
   1   6  10  270.32   13.46
   1   6  10  247.10   13.39
   1   6  10  286.75   13.67
  -1  -6 -11   19.89    5.86
   1   6  11   21.70    2.72
   1   6  11   20.07    2.45
   1   6  11   20.26    2.45
   1   6  11   20.56    2.58
   1   6  11   19.83    2.56
  -1  -6 -12  103.32   11.10
  -1  -6 -12   75.41   10.36
  -1  -6 -12   75.36    9.62
   1   6  12   85.61    5.59
   1   6  12   80.25    5.58
   1   6  12   84.39    5.43
   1   6  12   79.65    5.53
   1   6  12   91.36    5.99
   1   6  12   84.19    5.48
   1   6  13    7.42    1.72
   1   6  13    6.25    1.80
   1   6  13    9.57    1.67
   1   6  13   11.05    2.00
   1   6  13    9.58    2.07
   1   6  13    7.98    1.67
   1   6  14    9.61    1.83
   1   6  14    8.60    2.02
   1   6  14    8.54    1.86
   1   6  14    9.13    1.70
   1   6  15   22.92    2.43
   1   6  15   20.15    2.17
   1   6  15   26.14    2.35
   1   6  16    7.02    1.13
   1   6  16    6.49    1.32
   1   6  17   56.60    3.13
  -1  -6 -17   56.12    3.21
   1   6  17   58.31    3.15
  -1  -7  13   -0.78    0.77
   1   7 -13    0.33    0.59
   1   7 -12   10.78    1.43
   1   7 -12   11.01    1.63
   1   7 -12    9.25    1.54
  -1  -7  11   33.72    3.08
   1   7 -11   41.27    3.19
   1   7 -11   38.19    3.16
  -1  -7  11   38.28    2.76
   1   7 -10   94.41    5.95
  -1  -7  10  101.24    6.30
  -1  -7  10  107.08    6.68
   1   7 -10  112.82    6.30
  -1  -7  10  114.48    6.17
   1   7 -10  117.00    6.62
   1   7  -9  108.76    6.49
  -1  -7   9  108.15    6.80
   1   7  -9  120.21    7.03
  -1  -7   9  115.08    6.60
  -1  -7   9  113.10    7.22
   1   7  -9  116.53    6.87
  -1  -7   8  399.52   18.92
  -1  -7   8  375.89   24.51
   1   7  -8  401.21   19.27
  -1  -7   8  399.47   19.26
   1   7  -8  409.75   18.88
   1   7  -8  357.43   24.81
  -1  -7   8  412.34   26.49
  -1  -7   8  391.14   26.10
   1   7  -8  417.35   19.44
  -1  -7   7  129.55   11.82
   1   7  -7  117.03    7.30
   1   7  -7  116.97    7.15
   1   7  -7  109.69   11.29
  -1  -7   7  117.18    7.13
  -1  -7   7  124.64   12.55
  -1  -7   7  134.01   12.67
   1   7  -7  134.79    7.58
  -1  -7   6  401.56   25.17
   1   7  -6  376.80   23.78
  -1  -7   6  401.93   18.56
  -1  -7   6  361.86   23.98
   1   7  -6  372.12   18.52
   1   7  -6  378.79   18.40
   1   7  -6  408.85   18.68
   1   7  -6  392.58   18.82
  -1  -7   5   57.31    7.52
  -1  -7   5   44.01    7.31
   1   7  -5   47.27    6.57
  -1  -7   5   54.82    3.97
   1   7  -5   59.11    4.16
  -1  -7   5   71.07    8.16
   1   7  -5   52.37    3.92
   1   7  -5   56.15    4.14
   1   7  -5   52.54    4.19
  -1  -7   4  544.18   31.51
  -1  -7   4  603.09   31.50
  -1  -7   4  499.54   28.62
   1   7  -4  535.23   29.34
  -1  -7   4  611.66   31.86
   1   7  -4  544.68   28.89
   1   7  -4  562.09   25.49
   1   7  -3   27.64    4.12
  -1  -7   3   26.08    5.09
  -1  -7   3   18.13    3.68
  -1  -7   3   30.00    5.10
   1   7  -3   25.49    4.46
   1   7  -3   28.43    4.46
   1   7  -3   29.76    2.56
   1   7  -3   30.99    2.58
   1   7  -2   81.28    6.75
  -1  -7   2   82.46    7.98
  -1  -7   2   88.10    7.64
  -1  -7   2   78.78    8.33
   1   7  -2   88.39    5.11
   1   7  -2   80.17    4.96
   1   7  -2   89.90    8.13
   1   7  -2   76.23    7.49
   1   7  -1   55.66    4.89
  -1  -7   1   59.89    6.09
  -1  -7   1   52.30    6.74
  -1  -7   1   59.47    6.03
   1   7  -1   56.62    3.93
   1   7  -1   61.56    4.03
   1   7  -1   53.32    6.09
   1   7  -1   60.95    3.96
   1   7  -1   60.77    6.75
   1   7  -1   66.63    6.87
  -1  -7   0   12.78    2.84
  -1  -7   0   12.97    2.29
  -1  -7   0   14.47    3.05
   1   7   0   11.78    1.75
   1   7   0   14.92    3.40
   1   7   0   15.75    3.43
   1   7   0   12.05    2.94
   1   7   0   15.20    1.89
   1   7   0   10.56    2.88
   1   7   0   14.83    1.92
   1   7   0   17.05    3.52
  -1  -7  -1  157.11   10.71
  -1  -7  -1  149.02    9.33
  -1  -7  -1  142.51    9.69
   1   7   1  146.50    7.82
   1   7   1  150.08   11.08
   1   7   1  169.25   11.48
   1   7   2   70.08    4.35
   1   7   2   60.28    6.59
   1   7   2   70.57    6.99
   1   7   2   57.90    6.59
   1   7   2   66.64    6.70
   1   7   2   66.33    4.31
   1   7   2   64.37    6.72
   1   7   2   70.08    4.35
   1   7   3  977.81   46.11
   1   7   3  955.32   41.59
   1   7   3  947.37   41.55
   1   7   3  943.78   41.58
   1   7   3  957.01   46.12
   1   7   3  912.80   45.45
  -1  -7  -4   16.08    2.49
   1   7   4   15.16    3.44
   1   7   4    6.91    2.68
   1   7   4   13.06    1.89
   1   7   4   11.03    1.72
   1   7   4   12.16    1.74
   1   7   4   13.93    3.42
   1   7   4   12.67    2.97
   1   7   4    6.74    2.55
  -1  -7  -5  291.79   16.75
  -1  -7  -5  255.66   15.73
  -1  -7  -5  288.72   17.40
   1   7   5  273.17   13.26
   1   7   5  261.21   16.76
   1   7   5  281.60   13.31
   1   7   5  290.63   17.41
   1   7   6   11.23    1.70
   1   7   6    9.30    1.61
   1   7   6    6.73    2.59
   1   7   6   10.48    2.89
  -1  -7  -6    9.39    2.52
  -1  -7  -6    2.45    2.70
  -1  -7  -6    6.12    2.68
  -1  -7  -6   10.82    2.97
   1   7   7  238.67   15.56
   1   7   7  240.01   12.12
   1   7   7  259.57   12.21
   1   7   7  257.56   15.98
  -1  -7  -7  270.50   17.84
  -1  -7  -7  249.44   15.61
  -1  -7  -7  249.07   15.44
  -1  -7  -7  264.60   16.45
  -1  -7  -8    6.81    2.61
   1   7   8    6.98    2.67
  -1  -7  -8    6.23    3.64
  -1  -7  -8    6.96    3.04
  -1  -7  -8    9.05    3.46
   1   7   8    6.87    1.66
   1   7   8    8.37    1.77
   1   7   8    5.69    1.54
   1   7   8    5.34    1.62
   1   7   8    5.57    1.46
  -1  -7  -9  186.14   14.53
   1   7   9  197.81   10.00
  -1  -7  -9  193.92   14.60
   1   7   9  203.10   10.46
   1   7   9  188.31   10.37
   1   7   9  193.46   10.10
   1   7   9  187.44   10.35
   1   7   9  204.09   10.58
  -1  -7 -10  350.14   21.69
  -1  -7 -10  312.01   22.52
   1   7  10  304.99   15.31
   1   7  10  324.09   15.49
   1   7  10  337.07   15.87
   1   7  10  301.80   15.75
   1   7  10  337.15   16.03
   1   7  10  316.39   15.80
  -1  -7 -11   -1.33    4.19
  -1  -7 -11   -2.20    3.85
   1   7  11    1.63    1.35
   1   7  11    0.22    1.23
   1   7  11    0.52    1.43
   1   7  11    1.67    1.56
   1   7  11    1.87    1.44
   1   7  11    0.54    1.33
  -1  -7 -12  261.37   20.62
  -1  -7 -12  259.96   21.22
  -1  -7 -12  288.19   20.68
   1   7  12  304.22   14.70
   1   7  12  306.22   14.91
   1   7  12  310.48   14.82
   1   7  12  283.03   14.38
   1   7  13    7.08    1.64
   1   7  13    4.15    1.61
   1   7  13    4.14    1.56
   1   7  13    3.41    1.19
   1   7  13    6.89    1.57
   1   7  14   87.43    5.02
   1   7  14   84.67    5.48
   1   7  14   88.77    5.58
   1   7  14   80.34    5.28
   1   7  15    0.53    1.28
   1   7  15    0.32    1.15
   1   7  15    1.50    1.33
   1   7  16   73.95    4.21
   1   7  16   73.30    4.27
   1   7  16   68.08    3.92
   1   7  16   78.66    4.18
   1   7  17   55.37    2.99
   1   7  17   60.11    3.06
   1   8 -12    0.79    0.74
   1   8 -12   -0.14    0.64
   1   8 -11   54.05    3.30
   1   8 -11   47.14    3.35
   1   8 -11   49.88    3.40
  -1  -8  11   44.91    3.29
   1   8 -10    2.76    1.41
   1   8 -10    6.74    1.46
   1   8 -10    5.33    1.65
   1   8 -10    5.94    1.45
  -1  -8  10    6.95    1.83
   1   8  -9   44.21    3.53
   1   8  -9   46.99    3.88
   1   8  -9   40.12    3.46
  -1  -8   9   41.31    3.85
   1   8  -8    0.45    1.37
   1   8  -8    3.09    1.61
  -1  -8   7   71.30    8.97
   1   8  -7   77.35    5.24
  -1  -8   7   93.26   10.26
   1   8  -7   79.39    5.28
   1   8  -7   85.67    5.76
  -1  -8   6   86.03    9.94
   1   8  -6   92.92    5.79
  -1  -8   6  113.13   11.21
   1   8  -6   98.53    6.11
   1   8  -6   87.56    6.13
   1   8  -5   73.33    4.69
  -1  -8   5   65.13    8.60
  -1  -8   5   62.08    8.67
  -1  -8   5   52.69    7.98
   1   8  -5   74.61    5.14
   1   8  -5   65.79    4.70
   1   8  -5   70.03    5.12
   1   8  -4    0.52    1.37
  -1  -8   4    1.09    2.51
   1   8  -4    2.07    1.34
  -1  -8   4    6.04    3.41
  -1  -8   4    3.46    3.02
   1   8  -4    1.03    1.45
   1   8  -4    1.59    1.30
   1   8  -4    2.29    2.49
   1   8  -3   18.42    2.41
   1   8  -3   16.80    2.34
  -1  -8   3   23.76    5.32
  -1  -8   3   29.01    4.95
   1   8  -3   16.74    2.33
   1   8  -3   16.73    2.20
   1   8  -3   16.77    4.15
   1   8  -3   25.11    4.66
   1   8  -3   22.59    2.37
   1   8  -2    1.13    1.30
   1   8  -2    2.81    1.33
  -1  -8   2    2.02    2.49
  -1  -8   2   -0.68    1.89
  -1  -8   2    2.41    1.99
   1   8  -2    0.24    1.33
   1   8  -2    1.65    2.50
   1   8  -2    0.84    1.23
   1   8  -2    0.81    2.45
   1   8  -2    0.42    1.14
   1   8  -2    1.38    1.12
  -1  -8   1   47.22    6.87
  -1  -8   1   45.88    5.72
  -1  -8   1   62.78    6.39
   1   8  -1   52.89    3.88
   1   8  -1   52.32    3.91
   1   8  -1   57.00    6.79
   1   8  -1   53.13    6.60
  -1  -8   0  155.21   11.54
  -1  -8   0  164.20   11.99
   1   8   0  181.10   13.21
   1   8   0  183.10    9.20
   1   8   0  176.45    9.19
   1   8   0  156.54   12.69
  -1  -8  -1   44.97    5.34
  -1  -8  -1   37.95    4.56
  -1  -8  -1   38.63    4.45
   1   8   1   40.86    3.33
   1   8   1   47.88    6.21
   1   8   1   42.46    5.79
  -1  -8  -2  786.14   38.57
   1   8   2  784.81   40.50
   1   8   2  822.32   40.77
   1   8   2  808.65   35.48
   1   8   2  793.98   40.51
   1   8   2  791.20   35.46
   1   8   2  787.14   35.42
   1   8   3   36.92    3.19
   1   8   3   40.41    5.93
   1   8   3   37.19    3.18
   1   8   4  508.63   23.53
   1   8   4  523.35   23.56
   1   8   4  480.45   27.91
   1   8   4  522.05   28.55
  -1  -8  -5    9.98    2.81
   1   8   5   11.69    3.51
   1   8   5    4.89    1.61
   1   8   5   12.92    3.88
   1   8   5    9.33    1.78
  -1  -8  -5    7.50    2.16
  -1  -8  -5    5.61    2.73
  -1  -8  -6  300.70   19.42
   1   8   6  298.14   14.65
  -1  -8  -6  307.38   18.48
   1   8   6  301.84   14.48
   1   8   6  260.70   18.33
   1   8   6  283.41   18.59
   1   8   6  297.56   14.42
   1   8   6  298.39   14.57
   1   8   6  300.76   14.51
   1   8   6  299.59   14.63
  -1  -8  -6  294.15   17.30
   1   8   7  219.95   11.51
   1   8   7  230.38   11.56
   1   8   7  218.35   15.59
   1   8   7  206.96   15.09
   1   8   7  235.76   11.96
  -1  -8  -7  243.97   15.92
   1   8   7  233.66   11.89
   1   8   7  231.69   11.74
   1   8   7  253.05   11.91
   1   8   7  235.28   11.91
   1   8   7  237.25   11.74
   1   8   7  224.00   11.74
   1   8   7  228.68   11.56
   1   8   7  220.91   11.57
   1   8   7  222.37   11.61
  -1  -8  -7  252.63   17.29
   1   8   8   26.63    4.62
  -1  -8  -8   16.39    4.59
   1   8   8   20.67    2.46
   1   8   8   27.23    2.64
   1   8   8   25.02    2.79
   1   8   8   26.08    2.78
   1   8   8   26.26    2.76
   1   8   8   21.25    2.47
   1   8   8   19.96    2.39
   1   8   8   24.86    2.70
   1   8   8   26.40    2.79
  -1  -8  -9   66.60    8.92
   1   8   9   53.98    4.39
   1   8   9   69.28    4.68
   1   8   9   63.63    4.74
   1   8   9   56.79    4.25
   1   8   9   57.53    4.22
   1   8   9   54.83    4.32
   1   8   9   58.15    4.49
  -1  -8 -10  103.80   11.89
   1   8  10  108.71    6.86
   1   8  10  116.54    6.79
   1   8  10  121.28    7.33
   1   8  10  125.46    7.32
   1   8  10  131.48    7.57
   1   8  10  119.15    7.19
   1   8  10  120.10    7.29
  -1  -8 -11   49.56    8.05
   1   8  11   47.14    3.96
   1   8  11   43.50    3.80
   1   8  11   48.18    4.04
   1   8  11   47.11    4.01
   1   8  11   46.47    3.63
   1   8  11   39.39    3.76
   1   8  12    6.90    1.85
   1   8  12    7.02    1.83
   1   8  12    5.89    1.77
   1   8  12    6.79    1.93
   1   8  12    5.70    1.48
   1   8  12    6.23    1.89
   1   8  13   44.85    3.53
   1   8  13   42.06    3.66
   1   8  13   38.60    3.61
   1   8  13   43.93    3.55
   1   8  13   43.37    3.62
   1   8  14   75.03    4.91
   1   8  14   77.97    4.63
   1   8  14   75.05    4.87
   1   8  15  145.00    7.73
   1   8  15  153.96    7.72
   1   8  15  152.65    7.61
   1   8  16   16.71    1.51
   1   8  16   17.88    1.63
   1   8  16   14.31    1.33
   1   8  16   13.83    1.33
   1   9 -11   26.97    2.06
   1   9 -11   33.61    2.35
   1   9 -11   32.40    2.14
   1   9 -11   26.12    1.96
  -1  -9  10   84.93    5.00
   1   9 -10   90.81    5.07
   1   9 -10   77.15    4.78
  -1  -9   9   74.26    5.13
   1   9  -9   82.44    4.98
   1   9  -9   83.41    5.24
   1   9  -9   78.40    5.05
  -1  -9   8   49.83    4.17
   1   9  -8   52.85    3.98
   1   9  -8   45.71    3.44
   1   9  -8   50.11    3.95
   1   9  -7   51.70    3.92
   1   9  -7   61.52    4.53
   1   9  -7   53.54    4.41
   1   9  -7   53.53    3.85
  -1  -9   6   -2.26    3.28
  -1  -9   6    1.27    2.93
   1   9  -6    1.25    1.40
   1   9  -6    0.85    1.54
  -1  -9   6   -1.15    2.25
   1   9  -6   -0.19    1.19
   1   9  -6   -0.55    1.69
  -1  -9   5  192.62   16.33
  -1  -9   5  180.53   15.04
   1   9  -5  169.22    9.98
  -1  -9   5  172.91   15.14
   1   9  -5  173.69    9.46
   1   9  -5  180.50    9.96
   1   9  -5  191.39   10.19
  -1  -9   4    8.38    3.18
  -1  -9   4    1.25    2.45
   1   9  -4    2.93    1.31
   1   9  -4    2.23    1.71
  -1  -9   4    3.57    2.95
   1   9  -4    4.46    1.85
   1   9  -4    5.57    1.61
   1   9  -4    3.38    1.59
   1   9  -3   92.27    9.21
   1   9  -3   77.04    5.56
  -1  -9   3   73.48    9.43
  -1  -9   3   66.45    8.44
   1   9  -3   79.12    5.24
   1   9  -3   86.77    5.81
   1   9  -3   88.16    5.65
   1   9  -3   93.50    5.96
   1   9  -3   86.69    5.38
   1   9  -3   87.37    5.44
   1   9  -3   80.75    5.21
   1   9  -2   51.97    6.70
   1   9  -2   40.90    6.29
   1   9  -2   29.87    3.04
   1   9  -2   36.50    3.41
   1   9  -2   40.60    3.63
   1   9  -2   40.73    3.39
  -1  -9   2   41.32    6.85
  -1  -9   2   45.16    6.15
   1   9  -2   41.23    3.36
   1   9  -2   40.35    3.63
   1   9  -2   39.55    3.63
   1   9  -2   39.08    3.47
   1   9  -2   38.25    3.37
   1   9  -2   41.71    3.36
   1   9  -2   34.67    3.25
   1   9  -2   39.60    3.33
   1   9  -1   80.19    5.29
   1   9  -1   64.41    8.03
   1   9  -1   88.44    9.01
   1   9  -1   76.69    5.24
   1   9  -1   83.21    5.25
   1   9  -1   82.03    5.34
   1   9  -1   78.27    5.16
  -1  -9   1   75.22    9.03
  -1  -9   1   65.18    7.40
   1   9  -1   81.99    5.17
   1   9  -1   78.95    5.17
   1   9  -1   72.88    5.22
   1   9  -1   91.57    5.74
   1   9  -1   80.06    5.32
   1   9  -1   76.58    5.34
   1   9  -1   80.22    5.27
   1   9  -1   76.67    5.13
   1   9  -1   69.84    5.00
   1   9  -1   72.43    5.07
   1   9   0   40.65    3.63
   1   9   0   44.43    6.55
   1   9   0   44.51    3.66
   1   9   0   39.66    6.25
   1   9   0   43.36    3.65
   1   9   0   45.33    3.57
   1   9   0   45.64    3.38
   1   9   0   38.94    3.51
  -1  -9   0   55.99    7.47
   1   9   0   43.75    3.55
   1   9   0   42.61    3.57
   1   9   0   48.79    3.61
  -1  -9   0   35.78    5.20
   1   9   0   40.38    3.48
   1   9   0   44.40    3.76
   1   9   0   44.86    3.58
   1   9   0   44.24    3.78
   1   9   0   38.63    3.44
   1   9   0   43.19    3.58
   1   9   1  174.86    9.38
   1   9   1  174.49   13.82
   1   9   1  175.07    9.38
   1   9   1  171.28   13.63
   1   9   1  181.94    9.41
   1   9   1  168.73    9.29
   1   9   1  158.92    9.19
  -1  -9  -1  161.56   12.39
   1   9   1  161.86    9.14
   1   9   1  181.69    9.40
   1   9   1  169.61    9.10
   1   9   1  169.20    9.22
   1   9   1  164.66    9.37
   1   9   1  201.96    9.74
   1   9   1  183.92    9.51
   1   9   1  168.03    9.21
   1   9   1  157.93    9.11
   1   9   1  175.37    9.32
   1   9   2  522.66   30.09
   1   9   2  543.79   30.50
   1   9   2  532.24   24.68
   1   9   2  542.34   24.60
   1   9   2  523.11   24.62
  -1  -9  -2  544.98   29.15
   1   9   2  536.79   24.56
   1   9   2  530.89   24.37
   1   9   2  523.57   24.53
   1   9   2  553.60   24.78
   1   9   2  523.16   24.69
   1   9   2  530.52   24.68
   1   9   2  525.58   24.55
   1   9   3  636.63   28.39
   1   9   3  641.58   28.40
   1   9   3  643.58   34.34
   1   9   3  606.36   27.96
   1   9   3  644.58   28.43
   1   9   3  629.81   28.37
   1   9   3  626.36   28.19
  -1  -9  -3  559.97   31.70
  -1  -9  -3  592.93   31.47
   1   9   3  620.50   28.24
   1   9   3  632.20   28.26
   1   9   3  603.90   27.97
   1   9   3  623.76   28.29
   1   9   3  603.83   28.12
   1   9   3  594.73   28.10
   1   9   4  572.76   26.51
   1   9   4  571.60   26.52
   1   9   4  588.25   26.63
   1   9   4  574.62   26.73
   1   9   4  573.31   26.66
   1   9   4  594.37   26.85
   1   9   4  571.95   26.57
   1   9   4  586.08   26.62
   1   9   4  591.68   26.71
   1   9   4  617.42   26.61
   1   9   4  582.30   26.63
   1   9   4  585.66   26.87
   1   9   4  564.35   26.53
   1   9   4  573.48   26.54
   1   9   4  563.51   32.29
   1   9   4  600.06   26.85
   1   9   4  582.42   32.38
   1   9   4  574.33   26.75
   1   9   5   11.52    1.93
   1   9   5   13.77    2.06
   1   9   5   14.29    2.14
   1   9   5   15.98    2.21
   1   9   5   13.61    2.30
   1   9   5    7.82    3.46
   1   9   5   13.83    2.21
   1   9   5   10.45    3.85
  -1  -9  -5   20.74    4.18
   1   9   5   13.45    2.09
   1   9   5   11.18    2.02
   1   9   5   12.26    1.95
   1   9   5   12.79    2.05
   1   9   5    7.40    1.88
   1   9   5   18.69    2.20
   1   9   5   12.59    2.10
   1   9   5   11.17    1.90
   1   9   5   19.86    2.37
   1   9   5   15.25    2.13
   1   9   5   18.34    2.39
   1   9   6  138.78    7.87
   1   9   6  139.62    7.70
   1   9   6  141.09    7.70
   1   9   6  128.36    7.64
  -1  -9  -6  151.64   12.31
   1   9   6  136.64    7.82
   1   9   6  133.61    7.81
   1   9   6  135.19   11.83
   1   9   6  129.20   11.72
   1   9   6  145.65    8.04
   1   9   6  141.73    7.74
   1   9   6  133.96    7.87
   1   9   6  136.08    7.88
   1   9   6  140.57    7.84
   1   9   6  142.40    7.99
   1   9   6  132.98    7.69
   1   9   6  115.26    7.62
   1   9   6  130.98    7.38
   1   9   6  138.01    7.96
   1   9   6  143.05    7.89
   1   9   7    3.04    1.37
   1   9   7    0.90    1.27
   1   9   7    2.17    1.36
   1   9   7    1.90    1.36
  -1  -9  -7   -2.07    3.38
   1   9   7    2.45    1.63
   1   9   7    1.32    1.01
   1   9   7    1.85    1.59
   1   9   7    4.55    1.58
   1   9   7    2.02    1.54
   1   9   7    3.42    1.47
   1   9   7    0.94    1.27
   1   9   7    4.09    1.33
   1   9   7    2.72    1.58
   1   9   7    0.25    1.36
   1   9   7    1.79    1.59
   1   9   7    2.15    1.20
   1   9   7    1.85    2.55
   1   9   8  305.51   15.13
  -1  -9  -8  326.21   21.67
   1   9   8  318.48   15.67
   1   9   8  302.04   15.33
   1   9   8  318.70   15.44
   1   9   8  310.83   15.44
   1   9   8  293.57   15.15
   1   9   8  320.21   15.36
   1   9   8  326.97   15.80
   1   9   8  306.41   15.31
   1   9   8  316.61   15.52
   1   9   8  320.44   15.02
  -1  -9  -9    7.12    3.74
   1   9   9    1.91    1.20
   1   9   9    2.31    1.52
   1   9   9    1.41    1.52
   1   9   9    1.00    1.36
   1   9   9    0.29    1.76
   1   9   9    1.76    1.51
   1   9   9    1.42    1.28
   1   9   9    0.91    1.26
  -1  -9 -10   17.22    4.94
   1   9  10    8.05    1.66
  -1  -9 -10    7.69    3.90
   1   9  10    9.86    1.91
   1   9  10    7.61    2.12
   1   9  10    8.70    1.74
   1   9  10    8.53    1.99
   1   9  10    8.77    1.93
   1   9  10    7.12    1.72
   1   9  10   10.85    2.22
   1   9  11  199.58   10.55
   1   9  11  197.98   10.65
   1   9  11  202.99   10.80
   1   9  11  186.89   10.08
   1   9  11  199.44   10.58
   1   9  11  203.79   10.71
   1   9  11  192.69   10.16
   1   9  12  141.28    7.84
   1   9  12  128.98    7.67
   1   9  12  145.31    8.02
   1   9  12  126.92    7.21
   1   9  12  136.80    7.81
   1   9  12  139.62    7.93
   1   9  12  131.62    7.39
   1   9  13   15.72    2.10
   1   9  13   11.56    1.92
   1   9  13   15.08    2.20
   1   9  13   13.58    2.04
   1   9  13   13.81    2.14
   1   9  13   13.08    1.81
   1   9  14   32.41    2.74
   1   9  14   34.46    2.66
   1   9  14   36.97    2.92
   1   9  14   31.26    2.79
   1   9  14   30.32    2.49
   1   9  15  104.21    5.33
   1   9  15  109.46    5.39
   1   9  15  107.20    5.46
   1   9  15   99.04    5.02
   1   9  16    5.53    0.87
   1   9  16    5.27    0.82
   1   9  16    6.45    1.02
   1  10 -10    9.17    1.13
   1  10 -10   12.84    1.47
   1  10 -10    9.90    1.29
   1  10 -10   10.79    1.16
  -1 -10   9    1.77    1.30
   1  10  -9    2.78    1.36
   1  10  -9   -0.14    1.07
   1  10  -9    2.95    1.28
   1  10  -9    2.42    1.02
  -1 -10   8   44.15    3.62
   1  10  -8   42.61    3.40
   1  10  -8   48.03    3.58
   1  10  -8   39.00    3.25
   1  10  -8   44.43    3.41
   1  10  -7    0.89    1.49
   1  10  -7    1.68    1.55
   1  10  -7   -0.92    1.39
   1  10  -7    0.69    0.99
   1  10  -6    1.00    1.64
   1  10  -6    0.78    1.54
   1  10  -6   -0.68    1.34
   1  10  -5   66.88    5.14
   1  10  -5   76.60    5.22
   1  10  -5   68.04    4.67
   1  10  -5   74.11    5.26
   1  10  -4   76.86    5.35
  -1 -10   4   59.93    8.47
   1  10  -4   68.71    4.55
   1  10  -4   63.03    5.09
   1  10  -4   77.17    5.31
   1  10  -4   73.35    4.93
  -1 -10   4   64.72    9.02
   1  10  -3   40.32    3.80
  -1 -10   3   56.86    8.25
   1  10  -3   41.76    3.45
   1  10  -3   45.37    3.98
   1  10  -3   41.69    3.94
   1  10  -3   41.04    3.74
   1  10  -3   41.30    3.90
   1  10  -3   52.01    3.83
   1  10  -3   44.06    3.55
   1  10  -2   24.15    5.23
   1  10  -2   32.23    3.28
   1  10  -2   30.10    3.03
   1  10  -2   34.61    3.11
  -1 -10   2   40.80    6.79
   1  10  -2   29.84    2.94
  -1 -10   2   23.15    5.89
   1  10  -2   32.74    3.34
   1  10  -2   32.69    3.48
   1  10  -2   33.85    3.42
   1  10  -2   30.99    3.32
   1  10  -2   29.08    3.00
   1  10  -2   35.28    3.25
   1  10  -1   69.06    8.62
   1  10  -1   72.60    5.10
   1  10  -1   72.64    5.16
   1  10  -1   73.30    5.17
   1  10  -1   72.37    5.08
  -1 -10   1   75.42    9.48
   1  10  -1   78.28    5.19
   1  10  -1   71.55    5.26
  -1 -10   1   90.02   10.10
   1  10  -1   75.19    5.36
   1  10  -1   75.72    5.53
   1  10  -1   77.61    5.37
   1  10  -1   67.56    5.24
   1  10  -1   77.03    5.18
   1  10  -1   82.87    5.44
   1  10  -1   70.17    5.04
   1  10  -1   79.84    5.26
   1  10   0   44.59    7.19
   1  10   0   52.28    7.42
   1  10   0   64.75    4.63
   1  10   0   56.49    4.22
   1  10   0   53.17    4.18
   1  10   0   56.39    4.45
   1  10   0   53.44    4.33
   1  10   0   54.83    4.38
  -1 -10   0   66.92    8.64
   1  10   0   53.45    4.19
   1  10   0   56.99    4.50
   1  10   0   58.72    4.32
   1  10   0   53.24    4.27
   1  10   0   56.23    4.34
   1  10   0   59.15    4.60
   1  10   0   55.11    4.36
   1  10   0   53.91    4.30
   1  10   0   55.30    4.34
   1  10   0   58.88    4.53
   1  10   1    7.55    4.00
   1  10   1    3.60    1.65
   1  10   1    3.60    1.78
   1  10   1    6.60    3.60
   1  10   1    4.22    1.35
   1  10   1    5.69    1.78
   1  10   1    6.68    1.56
   1  10   1    4.53    1.60
   1  10   1    2.93    1.42
   1  10   1    3.97    1.57
  -1 -10  -1    2.22    2.75
   1  10   1    2.93    1.60
   1  10   1    3.85    1.51
   1  10   1    0.83    1.59
   1  10   1    1.58    1.60
   1  10   1    4.35    1.70
   1  10   1    3.71    1.77
   1  10   1    4.56    1.65
   1  10   1    4.21    1.47
   1  10   1    1.12    1.71
   1  10   1    2.18    1.37
   1  10   1    3.27    1.64
   1  10   2   10.83    4.16
   1  10   2   13.84    2.22
   1  10   2   13.53    2.01
   1  10   2   19.29    2.53
   1  10   2   12.67    2.07
   1  10   2   11.88    1.81
   1  10   2   14.11    2.14
   1  10   2   15.05    2.40
   1  10   2   12.00    1.80
   1  10   2   10.21    1.82
   1  10   2   10.45    2.25
   1  10   2   10.48    1.82
   1  10   2   13.07    2.29
   1  10   2    9.72    2.01
   1  10   2    9.42    2.10
   1  10   2   12.42    2.18
   1  10   3  599.73   27.11
   1  10   3  614.65   27.19
   1  10   3  573.97   33.26
   1  10   3  592.18   26.88
   1  10   3  553.06   26.43
   1  10   3  577.76   27.01
   1  10   3  582.85   26.61
   1  10   3  566.42   27.00
  -1 -10  -3  598.87   32.11
   1  10   3  578.87   26.92
   1  10   3  583.31   26.69
   1  10   3  590.77   26.97
   1  10   3  577.65   26.97
   1  10   3  559.20   26.52
   1  10   3  587.80   27.12
   1  10   3  577.97   26.79
   1  10   3  581.74   26.86
   1  10   3  602.42   26.95
   1  10   4   37.73    6.41
   1  10   4   34.39    3.46
   1  10   4   24.93    5.33
   1  10   4   24.55    2.95
   1  10   4   27.35    2.86
   1  10   4   24.88    2.95
   1  10   4   29.79    2.95
   1  10   4   34.44    3.17
  -1 -10  -4   36.03    5.12
   1  10   4   33.02    3.26
   1  10   4   25.79    2.93
   1  10   4   28.86    2.86
   1  10   4   28.17    3.00
   1  10   4   24.79    2.83
   1  10   4   29.02    3.00
   1  10   4   36.31    3.49
   1  10   4   29.59    3.17
   1  10   4   28.64    3.02
   1  10   4   34.73    3.15
   1  10   5  195.31   15.60
   1  10   5  187.03   10.34
   1  10   5  193.70   15.46
   1  10   5  184.89   10.37
   1  10   5  187.47   10.11
   1  10   5  202.35   10.35
   1  10   5  190.43   10.17
  -1 -10  -5  189.09   14.17
   1  10   5  204.68   10.53
   1  10   5  196.04   10.39
   1  10   5  177.02   10.30
   1  10   5  185.81   10.05
   1  10   5  176.66    9.97
   1  10   5  202.50   10.28
   1  10   5  188.96   10.23
   1  10   5  184.72   10.21
   1  10   5  192.33   10.42
   1  10   5  179.75   10.10
   1  10   5  198.42   10.28
   1  10   6    1.06    3.08
   1  10   6    4.85    1.74
   1  10   6    7.73    2.02
   1  10   6    7.34    1.99
   1  10   6    2.52    1.64
   1  10   6    3.73    1.51
  -1 -10  -6    8.04    3.63
   1  10   6    8.27    1.90
   1  10   6    7.50    1.89
   1  10   6    7.84    1.88
   1  10   6    7.27    1.63
   1  10   6    7.93    1.98
   1  10   6    5.62    1.56
   1  10   6    8.48    1.96
   1  10   6    6.18    1.84
   1  10   6    5.67    1.80
   1  10   6    7.16    1.91
   1  10   7    6.12    3.35
   1  10   7    6.84    1.97
   1  10   7    9.09    1.98
   1  10   7    9.88    2.14
   1  10   7    7.67    1.97
   1  10   7    5.14    1.40
   1  10   7    6.90    1.67
  -1 -10  -7   12.06    3.96
   1  10   7    5.49    2.06
   1  10   7   10.41    2.21
   1  10   7    7.19    1.73
   1  10   7    5.29    1.74
   1  10   7    7.24    1.66
   1  10   7    8.35    2.11
   1  10   7    5.92    1.68
   1  10   7    5.45    1.75
   1  10   7    7.65    1.83
   1  10   7    7.58    1.85
   1  10   8   20.11    2.39
   1  10   8   22.00    2.51
   1  10   8   24.58    2.83
   1  10   8   24.63    2.81
   1  10   8   17.33    2.50
   1  10   8   17.49    2.03
  -1 -10  -8   10.54    5.09
   1  10   8   20.71    2.60
   1  10   8   17.67    2.51
   1  10   8   22.30    2.63
   1  10   8   23.72    2.51
   1  10   8   18.51    2.36
   1  10   9  227.91   11.58
   1  10   9  226.34   11.38
   1  10   9  216.26   11.25
   1  10   9  218.31   11.27
   1  10   9  212.44   11.76
   1  10   9  219.37   10.92
  -1 -10  -9  254.93   18.49
   1  10   9  213.21   11.41
   1  10   9  226.86   11.79
   1  10   9  208.78   10.99
   1  10  10   22.60    2.36
   1  10  10   27.55    2.82
   1  10  10   24.36    2.46
   1  10  10   26.79    3.16
   1  10  10   22.98    2.47
   1  10  10   21.71    2.55
   1  10  10   21.94    2.90
   1  10  11   72.21    4.60
   1  10  11   76.36    5.36
   1  10  11   69.61    4.59
   1  10  11   78.42    5.23
   1  10  11   70.37    4.91
   1  10  11   77.03    4.74
   1  10  11   79.87    5.14
   1  10  11   78.97    5.31
   1  10  12  344.68   16.43
   1  10  12  362.97   17.16
   1  10  12  352.40   16.95
   1  10  12  365.60   17.27
   1  10  12  355.72   16.93
   1  10  12  366.50   17.17
   1  10  13   31.88    2.71
   1  10  13   29.80    2.70
   1  10  13   29.95    2.81
   1  10  13   30.14    2.67
   1  10  13   25.56    2.64
   1  10  14  165.24    8.41
   1  10  14  171.93    8.42
   1  10  14  169.22    8.48
   1  10  14  176.76    8.61
   1  10  15    7.74    1.07
   1  10  15    4.49    0.74
   1  10  15    6.57    1.11
   1  10  15    7.68    1.13
   1  11  -9    0.64    0.56
   1  11  -9    0.95    0.56
   1  11  -9   -0.09    0.86
   1  11  -8    7.66    1.28
   1  11  -8    8.92    1.60
   1  11  -8    4.32    1.17
   1  11  -7   22.12    2.28
   1  11  -7   29.36    2.54
   1  11  -7   24.01    1.96
   1  11  -7   20.32    2.25
   1  11  -7   23.26    2.53
   1  11  -6   65.24    4.51
   1  11  -6   65.82    4.65
   1  11  -6   66.42    4.63
   1  11  -6   70.95    4.63
   1  11  -6   68.38    4.77
   1  11  -6   68.62    4.40
   1  11  -5    8.60    1.88
   1  11  -5    6.08    1.78
   1  11  -5    6.59    1.95
   1  11  -5    5.87    1.73
   1  11  -5    4.79    1.77
   1  11  -5    5.67    1.63
   1  11  -4  254.05   12.78
   1  11  -4  253.89   12.88
   1  11  -4  242.18   12.27
   1  11  -4  237.75   12.69
   1  11  -4  243.47   12.71
   1  11  -4  252.93   12.81
   1  11  -3    3.45    1.78
   1  11  -3    3.24    1.68
   1  11  -3    6.14    1.49
   1  11  -3    4.85    1.74
   1  11  -3    6.51    1.89
   1  11  -3    5.10    1.72
   1  11  -3    4.17    1.88
   1  11  -3    3.12    1.80
   1  11  -3    3.94    1.52
   1  11  -2   -0.26    1.45
   1  11  -2   -1.35    1.37
   1  11  -2    1.12    1.18
  -1 -11   2   -1.23    3.04
   1  11  -2    1.78    1.34
  -1 -11   2    6.14    3.39
   1  11  -2   -0.28    1.54
   1  11  -2   -1.07    1.51
   1  11  -2   -0.28    1.40
   1  11  -2    1.49    1.58
   1  11  -2    1.33    1.62
   1  11  -2    3.70    1.50
   1  11  -2    1.25    1.47
   1  11  -1    7.77    1.81
   1  11  -1    5.78    1.73
   1  11  -1    7.67    1.94
   1  11  -1    6.33    1.74
  -1 -11   1   14.66    4.28
   1  11  -1   10.84    1.89
   1  11  -1    7.31    1.98
  -1 -11   1   12.23    4.15
   1  11  -1    9.75    2.15
   1  11  -1    6.73    2.15
   1  11  -1    3.22    1.79
   1  11  -1    6.56    1.92
   1  11  -1    8.30    1.83
   1  11  -1    8.94    2.08
   1  11   0  131.54   12.28
   1  11   0  114.76    7.16
   1  11   0  123.38    7.43
   1  11   0  116.66    7.18
   1  11   0  111.08    6.96
   1  11   0  110.64    6.88
  -1 -11   0  108.99   11.52
   1  11   0  131.13    7.28
   1  11   0  127.72    7.42
  -1 -11   0  126.99   12.31
   1  11   0  109.07    7.04
   1  11   0  121.98    7.47
   1  11   0  114.68    7.06
   1  11   0  109.45    7.01
   1  11   0  120.79    7.34
   1  11   0  115.23    7.14
   1  11   0  113.70    7.12
   1  11   1   36.90    6.46
   1  11   1   34.98    3.20
   1  11   1   35.72    3.49
   1  11   1   37.10    3.58
   1  11   1   31.92    3.40
   1  11   1   30.64    2.97
  -1 -11  -1   39.59    6.76
   1  11   1   35.23    3.38
   1  11   1   42.02    3.70
   1  11   1   32.40    3.12
   1  11   1   35.75    3.39
   1  11   1   32.76    3.54
   1  11   1   29.82    3.09
   1  11   1   38.94    3.66
   1  11   1   35.85    3.49
   1  11   1   35.06    3.56
   1  11   1   34.15    3.42
   1  11   1   35.89    3.60
   1  11   2   42.07    6.97
   1  11   2   39.23    3.24
   1  11   2   43.34    3.42
   1  11   2   37.87    3.60
   1  11   2   34.37    3.63
   1  11   2   39.23    3.74
  -1 -11  -2   38.33    6.59
   1  11   2   39.25    3.56
   1  11   2   35.27    3.33
   1  11   2   39.41    3.72
   1  11   2   40.58    3.41
   1  11   2   40.65    3.92
   1  11   2   43.80    3.96
   1  11   2   37.22    3.51
   1  11   2   37.31    3.11
   1  11   2   42.05    3.93
   1  11   2   37.54    3.69
   1  11   3    5.87    3.70
   1  11   3    3.25    1.40
   1  11   3    2.68    1.67
   1  11   3    1.08    1.40
   1  11   3    0.29    1.55
   1  11   3    4.30    1.44
  -1 -11  -3    1.09    2.33
   1  11   3    6.20    1.90
   1  11   3    4.13    1.79
   1  11   3    2.20    1.67
   1  11   3    2.68    1.77
   1  11   3    5.95    2.00
   1  11   3    2.73    1.88
   1  11   3    2.60    1.64
   1  11   3    2.44    1.48
   1  11   3    2.34    1.58
   1  11   3    1.97    1.26
   1  11   3    6.97    1.66
   1  11   3    6.37    1.80
   1  11   4  436.11   27.38
   1  11   4  436.25   20.82
   1  11   4  441.79   20.47
   1  11   4  416.11   20.83
   1  11   4  439.19   20.97
   1  11   4  433.51   20.38
   1  11   4  449.52   20.70
   1  11   4  424.40   20.41
   1  11   4  444.43   20.84
   1  11   4  424.27   20.53
   1  11   4  425.11   20.39
   1  11   4  413.17   20.64
   1  11   4  442.71   20.76
   1  11   4  434.04   20.72
   1  11   5  108.34   11.49
   1  11   5  132.74    7.30
   1  11   5  115.96    7.14
   1  11   5  120.30    7.22
   1  11   5  124.41    7.15
   1  11   5  106.05    7.19
   1  11   5  120.52    7.44
   1  11   5  122.33    7.24
   1  11   5  126.19    7.29
   1  11   5  121.98    7.57
   1  11   5  118.83    7.16
   1  11   5  119.16    7.27
   1  11   5  106.91    7.17
   1  11   5  118.68    7.44
   1  11   5  125.22    7.37
   1  11   6  122.83    7.24
   1  11   6  123.72    7.53
   1  11   6  108.77    7.27
   1  11   6  117.48    7.10
   1  11   6  121.59    7.34
   1  11   6  128.07    7.19
   1  11   6  124.62    7.48
   1  11   6  116.86    6.96
   1  11   6  119.13    7.48
   1  11   6  123.45    7.24
   1  11   6  111.77    7.14
   1  11   6  111.31    7.10
   1  11   6  121.02    7.24
   1  11   6  119.61    7.37
  -1 -11  -7   15.60    4.10
   1  11   7   11.08    2.29
   1  11   7   12.20    2.28
   1  11   7   15.15    2.21
   1  11   7   12.67    2.36
   1  11   7   13.20    2.10
   1  11   7   12.43    2.34
   1  11   7   10.49    2.11
   1  11   7   10.69    2.07
   1  11   7   15.72    2.40
   1  11   7   14.09    2.27
   1  11   7   11.12    2.24
   1  11   7   15.53    2.19
   1  11   8   84.79    5.45
   1  11   8  101.28    5.99
   1  11   8   87.24    5.83
   1  11   8   85.45    5.83
   1  11   8   73.94    5.46
   1  11   8   79.58    5.00
   1  11   8   76.89    5.40
   1  11   8   77.33    5.23
   1  11   8   80.66    5.62
   1  11   8   89.56    5.85
   1  11   8   91.82    5.65
   1  11   9  329.50   15.64
   1  11   9  317.95   15.21
   1  11   9  325.18   15.64
   1  11   9  311.07   14.98
   1  11   9  301.60   15.28
   1  11   9  304.00   15.05
   1  11   9  320.83   15.42
   1  11  10   56.34    3.96
   1  11  10   49.11    4.05
   1  11  10   44.99    4.08
   1  11  10   43.77    3.67
   1  11  10   52.34    3.64
   1  11  10   51.53    3.61
   1  11  11   83.31    5.09
   1  11  11   73.58    5.20
   1  11  11   90.35    5.59
   1  11  11   74.56    4.79
   1  11  12    4.48    1.41
   1  11  12    5.77    1.64
   1  11  12    6.39    1.66
   1  11  12    3.71    1.55
   1  11  12    3.61    1.29
   1  11  13   90.58    5.10
   1  11  13   84.09    4.83
   1  11  13   92.25    5.13
   1  11  13   82.25    4.73
   1  11  14   30.21    2.11
   1  11  14   27.13    2.13
   1  11  14   31.65    2.34
   1  11  15   28.94    1.80
   1  12  -8    7.93    0.94
   1  12  -7   10.95    1.45
   1  12  -7   10.37    1.26
   1  12  -6    1.51    1.20
  -1 -12   6    3.75    1.43
   1  12  -6    0.89    0.86
   1  12  -6    1.25    1.16
   1  12  -6    1.76    1.02
   1  12  -6    0.31    1.14
   1  12  -5   20.84    2.42
   1  12  -5   18.70    2.15
   1  12  -5   21.46    2.19
   1  12  -5   21.70    2.35
   1  12  -5   19.74    2.22
   1  12  -4   34.96    2.76
   1  12  -4   34.59    3.16
   1  12  -4   33.47    3.13
   1  12  -4   32.69    2.96
   1  12  -4   38.39    3.19
   1  12  -4   33.49    3.06
   1  12  -4   36.13    3.18
   1  12  -3   53.79    4.10
   1  12  -3   59.60    4.24
   1  12  -3   65.40    4.36
   1  12  -3   51.06    3.87
   1  12  -3   56.40    4.36
   1  12  -3   53.33    4.03
   1  12  -3   56.48    4.26
   1  12  -3   50.81    3.69
   1  12  -2   27.95    2.52
   1  12  -2   23.35    2.43
   1  12  -2   29.08    2.91
   1  12  -2   28.23    2.85
   1  12  -2   23.98    2.82
   1  12  -2   29.84    2.92
   1  12  -2   23.75    2.77
   1  12  -2   25.83    2.80
   1  12  -2   27.48    3.09
   1  12  -2   23.26    2.60
   1  12  -1    3.41    1.43
   1  12  -1    3.10    1.59
   1  12  -1    1.34    1.27
   1  12  -1    6.07    1.67
   1  12  -1    3.64    1.72
   1  12  -1    3.61    1.74
   1  12  -1    5.13    1.89
   1  12  -1    3.43    1.61
   1  12  -1    4.59    1.70
   1  12  -1    2.48    1.52
   1  12  -1    4.37    1.60
   1  12   0    9.59    1.99
   1  12   0   10.06    2.11
   1  12   0   13.78    2.19
   1  12   0   10.76    2.08
   1  12   0   12.01    1.99
   1  12   0    9.32    1.72
   1  12   0   10.72    2.24
   1  12   0   12.31    2.12
   1  12   0    8.43    1.96
   1  12   0   11.85    2.39
   1  12   0    8.26    1.91
   1  12   0    8.62    1.98
   1  12   1   84.13    5.51
   1  12   1   72.81    5.05
   1  12   1   82.39    5.64
   1  12   1   80.32    5.62
   1  12   1   73.08    4.88
   1  12   1   81.19    5.61
   1  12   1   80.07    5.62
   1  12   1   82.21    5.46
   1  12   1   85.80    5.36
   1  12   1   82.77    5.83
   1  12   1   90.95    5.93
   1  12   1   78.25    5.50
   1  12   1   83.00    5.73
   1  12   2   -1.31    1.80
   1  12   2   -0.28    1.60
   1  12   2    0.29    1.66
   1  12   2    0.54    1.40
   1  12   2    1.35    1.19
   1  12   2    1.10    1.58
   1  12   2    1.86    1.45
   1  12   2    0.50    1.34
   1  12   2    0.44    1.23
   1  12   2    2.96    1.83
   1  12   2    2.64    1.78
   1  12   2    2.33    1.63
   1  12   3   13.22    2.29
   1  12   3   12.48    2.43
   1  12   3   13.70    2.31
   1  12   3   12.32    2.45
   1  12   3   11.00    1.84
   1  12   3   13.31    2.31
   1  12   3   10.52    1.94
   1  12   3   15.91    1.94
   1  12   3   12.00    2.05
   1  12   3   11.23    1.73
   1  12   3   16.78    2.65
   1  12   3   14.00    2.34
   1  12   3   15.01    2.31
   1  12   3   11.79    2.30
   1  12   4    0.28    1.62
   1  12   4   -0.21    1.33
   1  12   4    1.13    1.29
   1  12   4   -1.47    1.81
   1  12   4    0.59    1.66
   1  12   4   -0.26    1.29
   1  12   4    1.66    1.64
   1  12   4    1.36    1.62
   1  12   4   -0.50    1.48
   1  12   4    0.89    1.22
   1  12   4    0.94    1.19
   1  12   4    1.35    1.62
   1  12   5   30.37    3.31
   1  12   5   35.66    3.48
   1  12   5   29.87    3.07
   1  12   5   27.21    2.88
   1  12   5   28.21    2.97
   1  12   5   28.15    3.25
   1  12   5   33.52    3.04
   1  12   5   29.70    3.06
   1  12   5   30.82    3.07
   1  12   5   30.96    3.07
   1  12   5   28.34    3.29
   1  12   5   29.86    3.25
   1  12   5   33.22    3.35
   1  12   6  120.82    7.22
   1  12   6  124.36    6.93
   1  12   6  115.80    6.83
   1  12   6  111.29    6.83
   1  12   6  114.84    7.12
   1  12   6  110.67    7.10
   1  12   6  111.89    6.77
   1  12   6  103.71    6.53
   1  12   6  120.84    6.97
   1  12   6  102.58    6.93
   1  12   6  106.03    6.81
   1  12   6  115.43    6.76
   1  12   6  121.37    7.22
   1  12   7   19.01    2.51
   1  12   7   16.95    2.25
   1  12   7   20.16    2.58
   1  12   7   12.13    2.24
   1  12   7   20.45    2.64
   1  12   7   14.07    2.45
   1  12   7   18.62    2.50
   1  12   7   19.06    2.51
   1  12   7   21.31    2.43
   1  12   7   16.26    2.48
   1  12   7   19.49    2.55
   1  12   8  187.17   10.98
   1  12   8  221.63   11.10
   1  12   8  205.69   11.06
   1  12   8  217.89   10.80
   1  12   8  231.45   11.37
   1  12   8  210.94   11.15
   1  12   8  200.80   10.84
   1  12   8  227.29   10.98
   1  12   9   75.52    4.95
   1  12   9   66.70    4.27
   1  12   9   67.93    4.66
   1  12   9   66.01    4.63
   1  12   9   58.80    4.42
   1  12   9   64.10    4.62
   1  12   9   62.52    4.22
   1  12   9   69.44    4.51
   1  12  10   88.43    5.40
   1  12  10   91.22    5.58
   1  12  10   92.19    5.39
   1  12  11   31.45    2.57
   1  12  11   26.82    2.72
   1  12  11   31.13    2.72
   1  12  11   29.02    2.80
   1  12  12   73.22    4.44
   1  12  12   71.12    4.15
   1  12  13   25.51    2.03
   1  12  13   20.20    1.66
   1  12  14   21.46    1.55
   1  13  -6   18.76    1.54
   1  13  -6   24.04    1.63
   1  13  -5    6.86    1.28
   1  13  -5    7.71    1.12
   1  13  -5    8.20    1.28
   1  13  -5   10.23    1.27
   1  13  -4   47.49    3.30
   1  13  -4   49.61    3.40
   1  13  -4   50.25    3.28
   1  13  -4   51.78    3.37
   1  13  -3    2.33    1.20
   1  13  -3    3.29    1.08
   1  13  -3    5.05    1.41
   1  13  -3    2.94    1.39
   1  13  -3    4.10    1.29
   1  13  -3    2.19    1.25
   1  13  -2   72.13    4.61
   1  13  -2   78.64    5.13
   1  13  -2   80.96    4.88
   1  13  -2   74.66    4.71
   1  13  -2   80.73    4.82
   1  13  -2   78.19    4.66
   1  13  -2   82.15    5.00
   1  13  -1  115.46    6.56
   1  13  -1  125.20    6.70
   1  13  -1  124.40    7.04
   1  13  -1  120.02    6.95
   1  13  -1  132.02    6.92
   1  13  -1  122.57    7.27
   1  13  -1  120.91    6.81
   1  13  -1  125.40    6.94
   1  13   0    5.03    1.43
   1  13   0    4.93    1.56
   1  13   0    7.00    1.77
   1  13   0    3.92    1.64
   1  13   0    5.76    1.51
   1  13   0    9.23    1.61
   1  13   0    4.74    1.62
   1  13   1    8.32    1.76
   1  13   1    6.68    1.67
   1  13   1    7.08    1.87
   1  13   1   11.93    2.14
   1  13   1    9.72    1.80
   1  13   1    9.66    1.57
   1  13   1    5.69    1.65
   1  13   1    8.11    1.79
   1  13   2   17.26    2.33
   1  13   2   20.56    2.53
   1  13   2   21.71    2.48
   1  13   2   18.99    2.54
   1  13   2   19.64    2.62
   1  13   2   17.50    2.26
   1  13   2   17.92    2.57
   1  13   2   17.69    2.63
   1  13   2   18.07    2.52
   1  13   3   54.08    4.14
   1  13   3   56.41    4.31
   1  13   3   49.55    4.13
   1  13   3   59.50    4.17
   1  13   3   49.87    3.77
   1  13   3   57.72    4.26
   1  13   3   47.44    4.18
   1  13   3   54.99    3.99
   1  13   3   51.27    4.18
   1  13   3   52.18    4.29
   1  13   3   49.75    4.05
   1  13   4    1.21    1.57
   1  13   4    0.45    1.19
   1  13   4    1.32    1.63
   1  13   4    0.92    1.12
   1  13   4    0.79    1.62
   1  13   4    1.97    1.49
   1  13   4    1.44    1.47
   1  13   4   -1.34    1.81
   1  13   4    0.63    1.28
   1  13   4    0.99    1.09
   1  13   4   -0.49    1.57
   1  13   5  170.28    8.88
   1  13   5  156.88    8.47
   1  13   5  157.86    8.28
   1  13   5  157.60    8.85
   1  13   5  145.34    8.12
   1  13   5  161.19    8.37
   1  13   5  171.95    8.86
   1  13   5  155.13    8.36
   1  13   5  152.49    8.23
   1  13   5  146.71    8.41
   1  13   5  161.49    8.70
   1  13   5  149.37    8.72
   1  13   6   35.51    3.40
   1  13   6   35.95    3.42
   1  13   6   34.77    3.01
   1  13   6   34.76    2.99
   1  13   6   33.56    2.97
   1  13   6   39.04    3.13
   1  13   6   33.97    2.88
   1  13   6   37.11    3.44
   1  13   6   31.79    2.97
   1  13   6   36.47    3.27
   1  13   6   35.91    3.32
   1  13   6   39.61    3.49
   1  13   6   32.25    2.87
   1  13   7    2.09    1.48
   1  13   7    2.38    1.47
   1  13   7    1.63    1.21
   1  13   7    3.65    1.40
   1  13   7    2.25    1.40
   1  13   7    2.79    1.68
   1  13   7    1.22    1.26
   1  13   7    1.82    1.18
   1  13   7    2.61    1.53
   1  13   8   86.90    5.13
   1  13   8   94.37    5.48
   1  13   8   90.63    5.57
   1  13   8   94.81    5.69
   1  13   8   91.52    5.57
   1  13   8   92.09    5.54
   1  13   8   89.18    5.37
   1  13   8   88.57    5.26
   1  13   9    1.31    1.28
   1  13   9   -0.45    1.02
   1  13   9    0.55    1.18
   1  13   9    1.72    1.16
   1  13   9    1.34    1.30
   1  13  10    1.16    0.91
   1  13  10    1.01    1.16
   1  13  10    0.17    1.25
   1  13  10    0.31    1.19
   1  13  11    6.93    1.09
   1  13  11    5.80    1.26
   1  13  12   56.82    3.39
   1  13  12   57.38    3.33
   1  13  13    0.52    0.57
   1  14  -3    8.71    1.24
   1  14  -3   12.19    1.48
   1  14  -2   -0.61    1.10
   1  14  -2   -0.09    0.82
   1  14  -2   -0.57    1.22
   1  14  -1   13.40    1.70
   1  14  -1   10.60    1.54
   1  14  -1   13.95    1.90
   1  14   0   49.00    3.48
   1  14   0   53.20    3.55
   1  14   0   47.89    3.42
   1  14   1    4.12    1.23
   1  14   1    1.66    1.15
   1  14   1    1.05    1.27
   1  14   1   -0.20    1.41
   1  14   1    2.04    1.36
   1  14   1    1.83    1.31
   1  14   2   52.31    3.52
   1  14   2   42.37    3.51
   1  14   2   55.50    3.76
   1  14   2   53.23    3.78
   1  14   2   49.02    3.73
   1  14   2   45.85    3.68
   1  14   3   18.17    2.07
   1  14   3   16.25    2.11
   1  14   3   16.54    2.19
   1  14   3   18.61    2.18
   1  14   3   14.17    2.18
   1  14   3   16.60    2.28
   1  14   4   -0.38    1.34
   1  14   4    1.65    1.46
   1  14   4    0.51    1.08
   1  14   4    1.83    1.25
   1  14   4    1.26    1.54
   1  14   4    0.37    1.42
   1  14   5    3.06    1.49
   1  14   5    3.00    1.18
   1  14   5    0.21    1.39
   1  14   5    4.81    1.25
   1  14   5    3.22    1.48
   1  14   5    1.89    1.39
   1  14   6    9.34    1.41
   1  14   6    8.96    1.69
   1  14   6    7.98    1.70
   1  14   6    8.73    1.33
   1  14   7   14.25    1.61
   1  14   7   15.30    1.96
   1  14   7   14.99    1.82
   1  14   7   14.37    1.57
   1  14   8    4.59    1.04
   1  14   8    4.08    1.15
   1  14   8    6.79    1.27
   1  14   9   33.36    2.53
   1  14   9   38.14    2.48
   1  14  10    0.31    0.88
   1  14  10    1.25    0.76
   1  14  11    9.11    0.97
   1  15  -1   10.23    1.00
   1  15  -1   11.03    1.24
   1  15   0   32.83    2.16
   1  15   1    1.70    0.99
   1  15   1    1.91    0.98
   1  15   1    0.12    1.15
   1  15   2   41.22    2.69
   1  15   2   39.56    2.79
   1  15   2   37.91    2.79
   1  15   3   29.54    2.32
   1  15   3   28.22    2.39
   1  15   3   27.68    2.24
   1  15   4    2.12    0.95
  -2  15   4   74.11    4.27
  -2  15   4   81.24    4.32
  -2  15   3   39.79    2.77
  -2  15   3   42.35    2.79
  -2  15   2   29.33    2.23
  -2  15   2   27.47    2.20
  -2  15   2   27.94    2.18
  -2  15   1   12.88    1.45
  -2  15   1   11.62    1.35
  -2  15   1   10.74    1.32
  -2  15   0   11.23    1.27
  -2  15   0   10.31    1.16
  -2  15   0   10.35    1.23
  -2  15  -1   54.19    2.92
  -2  15  -1   55.32    2.99
  -2  14  10    9.14    0.94
  -2  14  10   10.27    1.18
  -2  14   9   73.83    4.11
  -2  14   8    4.44    1.06
  -2  14   7  169.92    8.28
  -2  14   7  167.82    8.23
  -2  14   6   49.51    3.33
  -2  14   6   50.48    3.51
  -2  14   6   42.52    3.38
  -2  14   5  199.37    9.91
  -2  14   5  185.02    9.71
  -2  14   5  199.31    9.91
  -2  14   5  200.30    9.95
  -2  14   4    5.75    1.67
  -2  14   4    9.28    1.69
  -2  14   4   11.80    1.85
  -2  14   4    8.78    1.69
  -2  14   4   10.62    1.91
  -2  14   3   71.78    4.34
  -2  14   3   54.78    4.05
  -2  14   3   64.86    4.25
  -2  14   3   58.85    3.82
  -2  14   3   61.17    4.14
  -2  14   3   59.12    4.07
  -2  14   2   48.68    3.47
  -2  14   2   40.32    3.29
  -2  14   2   45.20    3.16
  -2  14   2   39.02    3.33
  -2  14   1   32.33    2.91
  -2  14   1   42.95    2.96
  -2  14   1   30.91    2.95
  -2  14   1   31.07    2.69
  -2  14   1   37.58    3.02
  -2  14   1   34.56    2.88
  -2  14   0   17.34    2.05
  -2  14   0   11.65    1.67
  -2  14   0   13.81    1.90
  -2  14   0   17.60    1.96
  -2  14   0   15.68    1.96
  -2  14   0   18.41    2.10
  -2  14  -1    0.76    1.19
  -2  14  -1    1.91    1.10
  -2  14  -1    1.02    1.09
  -2  14  -1    2.36    1.30
  -2  14  -1    2.44    1.16
  -2  14  -2   83.73    4.47
  -2  14  -2   76.24    4.16
  -2  14  -2   79.04    4.40
  -2  14  -2   66.76    4.26
  -2  14  -2   71.15    4.28
  -2  14  -3   21.81    1.97
  -2  14  -3   21.04    1.94
  -2  14  -4   13.54    1.30
  -2  14  -4   11.94    1.26
  -2  13  12    6.38    0.98
  -2  13  12    8.51    1.11
  -2  13  11    6.11    1.13
  -2  13  11    5.13    1.23
  -2  13  10  205.58    9.93
  -2  13   9   45.20    3.17
  -2  13   9   42.60    3.29
  -2  13   8   97.01    5.35
  -2  13   8   88.19    5.10
  -2  13   8   92.87    5.55
  -2  13   7   37.66    3.27
  -2  13   7   40.61    3.22
  -2  13   7   33.70    2.86
  -2  13   7   42.61    3.55
  -2  13   7   38.65    3.08
  -2  13   7   39.45    3.12
  -2  13   6   22.79    2.72
  -2  13   6   25.18    2.46
  -2  13   6   22.05    2.64
  -2  13   6   24.53    2.74
  -2  13   6   18.23    2.07
  -2  13   6   23.77    2.51
  -2  13   6   20.45    2.44
  -2  13   5  341.96   15.82
  -2  13   5  315.54   15.19
  -2  13   5  328.33   15.68
  -2  13   5  305.65   15.16
  -2  13   5  312.81   15.50
  -2  13   5  332.46   15.78
  -2  13   5  320.05   15.51
  -2  13   5  316.62   15.49
  -2  13   4    1.94    1.60
  -2  13   4    0.46    1.44
  -2  13   4    2.32    1.43
  -2  13   4    1.25    1.49
  -2  13   4   -0.24    1.51
  -2  13   4    1.66    1.17
  -2  13   4    1.73    1.56
  -2  13   3    6.35    1.86
  -2  13   3    4.24    1.61
  -2  13   3    2.82    1.45
  -2  13   3    3.54    1.54
  -2  13   3    3.82    1.73
  -2  13   3    5.29    1.71
  -2  13   3    0.25    1.58
  -2  13   2    7.80    1.79
  -2  13   2    5.77    1.86
  -2  13   2    7.98    1.86
  -2  13   2    8.52    1.98
  -2  13   1   34.42    3.18
  -2  13   1   26.47    2.87
  -2  13   1   33.17    3.02
  -2  13   1   31.78    3.15
  -2  13   1   25.44    2.99
  -2  13   1   28.52    2.85
  -2  13   1   28.09    2.90
  -2  13   1   32.05    3.14
  -2  13   0   20.53    2.59
  -2  13   0   18.51    2.29
  -2  13   0   16.04    2.23
  -2  13   0   24.60    2.64
  -2  13   0   17.35    2.44
  -2  13   0   22.72    2.74
  -2  13   0   16.88    2.22
  -2  13   0   19.49    2.49
  -2  13  -1    7.86    1.87
  -2  13  -1    7.95    1.54
  -2  13  -1    4.70    1.47
  -2  13  -1    7.95    1.96
  -2  13  -1    6.15    1.44
  -2  13  -1    8.55    1.91
  -2  13  -1    5.31    1.67
  -2  13  -1    6.68    1.61
  -2  13  -2   26.62    2.56
  -2  13  -2   23.52    2.27
  -2  13  -2   27.58    2.57
  -2  13  -2   22.75    2.59
  -2  13  -2   23.91    2.60
  -2  13  -2   22.81    2.57
  -2  13  -2   29.42    2.81
  -2  13  -2   26.07    2.28
  -2  13  -3   73.45    4.68
  -2  13  -3   68.35    4.49
  -2  13  -3   73.16    4.56
  -2  13  -3   81.10    4.86
  -2  13  -3   70.29    4.65
  -2  13  -3   73.79    4.34
  -2  13  -3   72.40    4.41
  -2  13  -4   57.36    3.69
  -2  13  -4   50.84    3.50
  -2  13  -4   55.98    3.32
  -2  13  -4   52.62    3.35
  -2  13  -4   56.39    3.43
  -2  13  -4   49.73    3.58
  -2  13  -5   86.99    4.64
  -2  13  -5   74.65    4.24
  -2  13  -5   86.99    4.66
  -2  13  -6   62.05    3.34
  -2  13  -6   58.84    3.36
  -2  13  -6   58.37    3.29
  -2  12  13   26.83    1.87
  -2  12  13   22.34    1.61
  -2  12  13   24.19    1.81
  -2  12  12    3.90    1.00
  -2  12  12    4.99    1.29
  -2  12  11   25.43    2.53
  -2  12  11   31.59    2.39
  -2  12  10   17.66    2.13
  -2  12  10   19.86    2.05
  -2  12  10   17.21    2.38
  -2  12   9   40.82    3.29
  -2  12   9   36.07    2.90
  -2  12   8  106.94    6.45
  -2  12   8  108.23    6.16
  -2  12   8  107.12    6.15
  -2  12   8  112.24    6.16
  -2  12   8  106.14    6.60
  -2  12   7    1.79    1.64
  -2  12   7    1.07    1.17
  -2  12   7    3.78    1.53
  -2  12   7    2.94    1.75
  -2  12   7    1.12    1.46
  -2  12   7    2.69    1.19
  -2  12   7    2.16    1.46
  -2  12   7    3.69    1.42
  -2  12   6   29.62    3.10
  -2  12   6   31.56    3.08
  -2  12   6   30.02    2.53
  -2  12   6   28.06    3.17
  -2  12   6   24.23    2.80
  -2  12   6   26.66    2.71
  -2  12   6   26.68    3.09
  -2  12   6   30.84    2.89
  -2  12   6   25.97    2.90
  -2  12   6   24.71    2.86
  -2  12   5    6.13    1.91
  -2  12   5    6.28    1.75
  -2  12   5    3.41    1.07
  -2  12   5    8.77    2.10
  -2  12   5    4.71    1.47
  -2  12   5    3.13    1.89
  -2  12   5    5.23    1.96
  -2  12   5    4.31    1.54
  -2  12   5    4.80    1.71
  -2  12   5    3.91    1.72
  -2  12   5    3.33    1.74
  -2  12   5    3.59    1.63
  -2  12   4    1.71    1.65
  -2  12   4   -0.23    1.31
  -2  12   4    1.95    1.87
  -2  12   4   -0.26    1.34
  -2  12   4   -0.87    1.72
  -2  12   4    2.26    1.64
  -2  12   4   -0.18    1.17
  -2  12   4   -0.58    1.56
  -2  12   4    1.86    1.45
  -2  12   4    1.59    1.52
  -2  12   3   12.33    2.23
  -2  12   3   12.72    1.83
  -2  12   3   15.14    2.46
  -2  12   3   15.52    2.49
  -2  12   3   19.84    2.80
  -2  12   3   14.44    2.28
  -2  12   3   15.72    2.58
  -2  12   3   15.09    2.44
  -2  12   3   12.58    2.50
  -2  12   3   15.11    2.54
  -2  12   2    1.97    1.65
  -2  12   2    2.04    1.71
  -2  12   2   -0.55    1.79
  -2  12   2    0.83    1.47
  -2  12   2    0.58    1.67
  -2  12   2    0.21    1.19
  -2  12   1   51.94    4.27
  -2  12   1   45.64    3.90
  -2  12   1   46.04    4.08
  -2  12   1   42.71    3.88
  -2  12   1   52.31    4.17
  -2  12   1   43.63    4.09
  -2  12   1   49.97    4.25
  -2  12   1   50.44    4.20
  -2  12   1   45.66    3.70
  -2  12   0    1.38    1.70
  -2  12   0    1.16    1.40
  -2  12   0    0.72    1.41
  -2  12   0   -0.28    1.73
  -2  12   0    3.17    1.67
  -2  12   0   -2.01    1.97
  -2  12   0    0.87    1.64
  -2  12   0    2.53    1.63
  -2  12   0    0.25    1.58
  -2  12   0    1.25    1.43
  -2  12   0    0.27    1.56
  -2  12  -1  208.00   10.88
  -2  12  -1  205.77   11.13
  -2  12  -1  210.48   10.97
  -2  12  -1  219.36   11.29
  -2  12  -1  203.15   11.18
  -2  12  -1  221.75   11.35
  -2  12  -1  200.84   10.67
  -2  12  -1  203.69   10.80
  -2  12  -1  212.17   10.89
  -2  12  -2    1.72    1.46
  -2  12  -2    0.92    1.46
  -2  12  -2    0.49    1.45
  -2  12  -2    0.51    1.52
  -2  12  -2    3.49    1.72
  -2  12  -2   -0.52    1.68
  -2  12  -2    0.37    1.13
  -2  12  -2    0.41    1.38
  -2  12  -2    0.81    1.38
  -2  12  -3  250.15   12.64
  -2  12  -3  253.52   12.64
  -2  12  -3  259.19   12.79
  -2  12  -3  254.05   12.83
  -2  12  -3  259.96   12.97
  -2  12  -3  242.52   12.66
  -2  12  -3  247.74   12.09
  -2  12  -4   36.46    3.30
  -2  12  -4   37.32    3.36
  -2  12  -4   38.44    3.13
  -2  12  -4   37.68    3.18
  -2  12  -4   37.08    3.11
  -2  12  -5  149.14    8.19
  -2  12  -5  154.81    7.85
  -2  12  -5  161.14    8.18
  -2  12  -5  158.20    8.39
  -2  12  -5  147.04    7.75
  -2  12  -6    0.16    1.16
  -2  12  -6    1.00    1.26
  -2  12  -6    1.63    1.23
  -2  12  -7  156.20    7.23
  -2  12  -7  140.74    7.14
  -2  12  -7  135.85    7.04
  -2  12  -7  141.22    7.19
  -2  12  -8    3.43    0.72
  -2  12  -8    3.13    0.83
  -2  11  14   57.79    3.18
  -2  11  14   57.19    3.17
  -2  11  13   44.22    3.02
  -2  11  13   42.01    2.84
  -2  11  13   42.21    2.91
  -2  11  12   96.88    5.50
  -2  11  12   89.92    5.26
  -2  11  12   91.32    5.44
  -2  11  11   99.37    6.09
  -2  11  11  102.35    6.16
  -2  11  11  102.25    5.89
  -2  11  10    3.28    1.41
  -2  11  10    6.22    1.94
  -2  11   9   19.58    2.57
  -2  11   9   19.74    2.38
  -2  11   9   21.60    2.79
  -2  11   8   19.94    2.63
  -2  11   8   19.75    2.38
  -2  11   8   26.92    2.61
  -2  11   8   21.18    2.09
  -2  11   8   21.14    2.73
  -2  11   8   25.10    3.13
  -2  11   8   20.24    2.31
  -2  11   8   20.44    2.33
  -2  11   8   21.20    2.37
  -2  11   7  232.27   11.94
  -2  11   7  249.48   12.71
  -2  11   7  242.49   12.13
  -2  11   7  239.50   12.51
  -2  11   7  254.19   12.81
  -2  11   7  233.01   11.66
  -2  11   7  257.28   12.79
  -2  11   7  239.71   12.21
  -2  11   7  251.21   12.60
  -2  11   7  232.33   12.72
  -2  11   7  246.50   12.33
  -2  11   7  240.79   12.28
  -2  11   6    2.73    1.54
  -2  11   6    2.57    1.75
   2 -11  -6    2.44    3.19
  -2  11   6    1.88    1.27
  -2  11   6    1.13    1.58
  -2  11   6    0.28    1.44
  -2  11   6    1.42    1.83
  -2  11   6    1.31    1.43
  -2  11   6   -0.60    1.73
  -2  11   6    1.25    1.34
  -2  11   6   -0.75    1.57
  -2  11   6    1.02    1.41
  -2  11   6    1.78    1.41
  -2  11   6    2.23    1.66
  -2  11   5  131.35   12.41
  -2  11   5  130.22   12.68
  -2  11   5  127.59    7.79
  -2  11   5  124.38    7.75
  -2  11   5  126.89    7.61
  -2  11   5  123.75    7.00
  -2  11   5  133.19    7.88
   2 -11  -5  149.08   13.48
  -2  11   5  141.81    8.00
  -2  11   5  123.06    7.29
  -2  11   5  128.67    7.96
  -2  11   5  118.89    7.61
  -2  11   5  123.70    7.48
  -2  11   5  131.94    7.99
  -2  11   5  134.51    7.72
  -2  11   5  120.00    7.71
  -2  11   5  125.74    7.58
  -2  11   4  236.84   12.55
  -2  11   4  236.05   17.70
  -2  11   4  218.04   17.68
  -2  11   4  237.22   11.75
  -2  11   4  235.17   12.63
  -2  11   4  232.15   12.19
  -2  11   4  249.64   12.75
   2 -11  -4  238.90   16.90
  -2  11   4  244.17   12.63
  -2  11   4  241.86   12.59
  -2  11   4  232.32   12.37
  -2  11   4  234.51   12.54
  -2  11   4  231.04   12.61
  -2  11   4  254.47   12.80
  -2  11   4  234.28   11.89
  -2  11   4  236.39   12.41
  -2  11   4  236.59   12.41
  -2  11   4  238.39   12.62
  -2  11   3    1.13    3.11
  -2  11   3    0.64    1.20
  -2  11   3    1.49    1.57
  -2  11   3   -0.94    1.31
   2 -11  -3    4.11    2.98
   2 -11  -3    3.65    2.39
  -2  11   3   -0.30    1.82
  -2  11   3   -0.69    1.19
  -2  11   3    1.16    1.66
  -2  11   3   -0.60    1.63
  -2  11   3    0.57    1.40
  -2  11   3    0.91    1.66
  -2  11   3    2.78    1.74
  -2  11   3    1.39    1.77
  -2  11   2   62.52    4.84
  -2  11   2   45.77    7.73
  -2  11   2   61.88    4.23
  -2  11   2   53.83    4.29
  -2  11   2   65.52    4.42
  -2  11   2   62.77    4.81
   2 -11  -2   57.44    7.88
   2 -11  -2   49.65    7.14
  -2  11   2   60.91    4.48
  -2  11   2   64.66    4.96
  -2  11   2   62.12    4.82
  -2  11   2   64.17    4.84
  -2  11   2   59.50    4.78
  -2  11   2   61.28    4.84
  -2  11   1  271.26   19.26
  -2  11   1  245.72   12.88
  -2  11   1  253.13   18.45
  -2  11   1  243.36   12.78
  -2  11   1  240.74   12.51
   2 -11  -1  234.30   17.61
  -2  11   1  242.50   12.53
   2 -11  -1  229.28   17.25
  -2  11   1  249.86   12.92
  -2  11   1  237.95   12.70
  -2  11   1  240.17   12.19
  -2  11   1  249.20   13.06
  -2  11   1  244.40   12.92
  -2  11   1  245.11   12.70
  -2  11   1  257.16   12.82
  -2  11   1  238.43   12.88
  -2  11   0  116.43   11.47
  -2  11   0  119.25   11.91
  -2  11   0  110.28    7.22
  -2  11   0  119.26    7.24
  -2  11   0  122.51    7.28
   2 -11   0  112.60   11.56
  -2  11   0  117.98    7.17
  -2  11   0  124.18    7.54
  -2  11   0  123.52    7.49
   2 -11   0  106.53   11.25
  -2  11   0  110.30    7.35
  -2  11   0  117.33    7.21
  -2  11   0  118.92    7.51
  -2  11   0  116.76    6.82
  -2  11   0  124.60    7.30
  -2  11   0  116.36    7.21
  -2  11   0  123.15    7.47
  -2  11  -1   14.21    2.31
  -2  11  -1   11.23    3.96
  -2  11  -1   15.97    2.41
   2 -11   1   19.31    4.79
   2 -11   1   14.68    4.45
  -2  11  -1   16.33    2.70
  -2  11  -1   14.32    2.27
  -2  11  -1   11.71    2.28
  -2  11  -1    8.43    2.00
  -2  11  -1   14.95    2.42
  -2  11  -1   11.41    1.92
  -2  11  -1   13.01    2.51
  -2  11  -1   10.17    1.93
  -2  11  -1   18.03    2.49
  -2  11  -1   15.45    2.41
  -2  11  -2  288.83   15.10
  -2  11  -2  283.34   14.97
  -2  11  -2  292.84   15.07
  -2  11  -2  303.12   15.23
  -2  11  -2  296.93   14.61
  -2  11  -2  319.30   15.48
  -2  11  -2  290.95   15.14
  -2  11  -2  299.38   14.57
  -2  11  -2  311.97   14.82
  -2  11  -2  308.19   14.79
  -2  11  -3   19.27    2.73
  -2  11  -3   20.17    2.92
  -2  11  -3   25.50    3.02
  -2  11  -3   20.79    2.88
  -2  11  -3   19.67    2.71
  -2  11  -3   24.03    2.47
  -2  11  -3   21.95    2.38
  -2  11  -4   40.63    3.74
  -2  11  -4   35.85    3.51
  -2  11  -4   37.73    3.72
  -2  11  -4   40.12    3.74
  -2  11  -4   41.26    3.56
  -2  11  -4   40.87    2.99
  -2  11  -5   63.79    4.73
  -2  11  -5   61.40    4.34
  -2  11  -5   71.25    4.99
  -2  11  -5   61.22    4.71
  -2  11  -5   62.09    4.47
  -2  11  -6    1.31    1.53
  -2  11  -6    0.89    1.53
  -2  11  -6    0.92    1.59
  -2  11  -6    1.67    1.11
  -2  11  -6    1.33    1.46
  -2  11  -6    2.94    1.32
  -2  11  -7   15.42    2.09
  -2  11  -7   20.66    2.27
  -2  11  -7   17.50    2.25
  -2  11  -7   15.93    2.17
  -2  11  -8   33.76    2.70
   2 -11   8   29.96    2.55
  -2  11  -8   33.42    2.68
   2 -11   8   36.32    2.34
  -2  11  -8   35.50    2.72
  -2  11  -8   33.56    2.66
  -2  11  -9    0.66    0.83
  -2  11  -9    0.28    0.79
  -2  11  -9    0.53    0.76
  -2  11  -9   -0.19    0.84
  -2  10  14   27.35    2.12
  -2  10  14   23.78    1.83
  -2  10  13    6.11    1.51
  -2  10  13    4.76    1.42
  -2  10  13    4.83    1.47
  -2  10  13    6.38    1.22
  -2  10  12   95.66    5.64
  -2  10  12   85.81    5.41
  -2  10  12   79.28    4.99
  -2  10  12   94.29    5.50
  -2  10  11   40.63    3.66
  -2  10  11   38.30    2.88
  -2  10  11   38.14    3.56
  -2  10  11   40.66    3.41
  -2  10  11   39.26    3.08
  -2  10  10   44.64    3.37
  -2  10  10   48.48    4.15
  -2  10  10   52.57    4.24
  -2  10  10   46.55    3.49
  -2  10  10   53.58    4.04
  -2  10  10   49.54    4.00
  -2  10   9   -0.74    1.01
  -2  10   9    1.24    1.13
  -2  10   9    1.16    1.59
  -2  10   9    1.23    1.38
  -2  10   9    1.49    1.10
  -2  10   9    0.76    1.34
  -2  10   8    9.09    1.69
  -2  10   8    6.53    1.69
   2 -10  -8   12.13    4.87
   2 -10  -8    1.24    3.26
  -2  10   8   11.20    2.05
  -2  10   8    4.85    1.82
  -2  10   8    6.60    1.41
  -2  10   8    5.02    1.75
  -2  10   8    9.44    1.78
  -2  10   8    6.10    1.72
  -2  10   8    6.09    1.67
  -2  10   7    1.17    1.38
  -2  10   7    1.03    1.39
  -2  10   7    0.23    1.55
   2 -10  -7    3.99    4.02
  -2  10   7   -0.24    1.34
   2 -10  -7    6.23    4.36
  -2  10   7    1.39    1.53
  -2  10   7    1.18    1.28
  -2  10   7    0.79    1.58
  -2  10   7    1.17    1.51
  -2  10   7    0.57    1.60
  -2  10   7    0.56    0.94
  -2  10   7    0.49    1.31
  -2  10   7   -0.27    1.47
  -2  10   7    1.25    1.34
  -2  10   7    3.80    2.76
  -2  10   7    4.00    2.90
  -2  10   6   -1.00    2.63
  -2  10   6    0.80    1.41
  -2  10   6   -1.06    2.78
   2 -10  -6   -1.24    3.42
  -2  10   6    1.74    1.22
  -2  10   6   -0.28    1.43
  -2  10   6   -0.58    1.58
  -2  10   6    1.42    1.45
  -2  10   6    0.45    1.17
  -2  10   6    1.66    1.62
  -2  10   6    1.69    1.59
  -2  10   6    0.92    0.90
  -2  10   6    2.05    1.40
  -2  10   6    0.78    1.42
  -2  10   6    2.08    1.49
  -2  10   6    1.64    1.47
  -2  10   6    1.24    1.44
  -2  10   6    3.24    1.51
  -2  10   5    4.39    3.59
  -2  10   5   -1.04    2.86
  -2  10   5    0.55    1.34
  -2  10   5    0.58    1.55
  -2  10   5    1.36    1.46
  -2  10   5    0.57    1.42
  -2  10   5   -0.62    1.00
  -2  10   5    0.85    1.63
  -2  10   5    3.06    1.75
  -2  10   5    3.58    1.81
  -2  10   5    1.84    1.47
  -2  10   5    1.22    1.33
  -2  10   5    1.37    1.40
  -2  10   5    0.92    1.10
  -2  10   5    1.29    1.50
  -2  10   5   -0.51    1.67
  -2  10   5    1.41    1.67
  -2  10   4  103.02   10.76
  -2  10   4  110.15    6.92
  -2  10   4   99.03   10.85
  -2  10   4  110.28    6.96
  -2  10   4  102.92    6.63
  -2  10   4  116.53    6.30
   2 -10  -4   89.68    9.53
  -2  10   4  116.39    7.02
  -2  10   4  118.81    7.00
  -2  10   4  108.58    6.44
  -2  10   4  110.31    6.80
  -2  10   4  106.35    6.93
  -2  10   4  114.26    7.01
  -2  10   4  106.81    6.47
  -2  10   4   99.28    6.63
  -2  10   4  115.10    6.85
  -2  10   4  101.43    6.81
  -2  10   3  182.61   14.74
  -2  10   3  176.03    9.24
  -2  10   3  164.66    9.75
  -2  10   3  184.31    9.58
   2 -10  -3  182.46   13.52
   2 -10  -3  166.58   13.80
  -2  10   3  183.87    9.98
  -2  10   3  168.08    9.39
  -2  10   3  173.03    9.76
  -2  10   3  180.54    9.25
  -2  10   3  184.63    9.90
  -2  10   3  172.51    9.85
  -2  10   3  183.83   10.01
  -2  10   3  173.24    9.40
  -2  10   3  175.91    9.73
  -2  10   3  180.12    9.77
  -2  10   2   67.03    5.14
  -2  10   2   70.40    8.93
  -2  10   2   84.02    9.31
  -2  10   2   65.17    5.12
  -2  10   2   70.36    4.86
  -2  10   2   66.27    4.64
  -2  10   2   67.74    5.13
  -2  10   2   71.33    4.72
   2 -10  -2   63.04    8.02
  -2  10   2   70.51    5.23
  -2  10   2   65.26    4.81
   2 -10  -2   69.55    7.77
  -2  10   2   83.28    5.41
  -2  10   2   73.48    5.22
  -2  10   2   69.16    5.22
  -2  10   2   69.97    5.16
  -2  10   2   75.59    4.93
  -2  10   2   71.14    5.08
  -2  10   2   75.02    5.16
  -2  10   2   71.03    5.20
  -2  10   1  594.22   27.17
  -2  10   1  627.30   33.77
  -2  10   1  553.34   33.24
  -2  10   1  579.44   26.83
  -2  10   1  571.97   26.65
  -2  10   1  600.46   27.28
  -2  10   1  564.40   26.99
   2 -10  -1  637.22   33.35
  -2  10   1  575.09   26.85
   2 -10  -1  603.32   32.75
  -2  10   1  566.62   27.03
  -2  10   1  603.64   27.26
  -2  10   1  558.56   27.15
  -2  10   1  594.20   27.06
  -2  10   1  572.61   26.65
  -2  10   1  578.83   26.93
  -2  10   1  581.46   27.16
  -2  10   1  600.41   27.03
  -2  10   0    3.14    2.92
  -2  10   0   11.00    2.09
  -2  10   0    7.87    4.07
  -2  10   0    7.94    1.84
  -2  10   0    9.07    2.08
   2 -10   0   12.70    4.35
  -2  10   0    9.88    2.08
  -2  10   0    5.20    1.75
   2 -10   0   13.55    3.99
  -2  10   0    7.91    1.90
  -2  10   0    7.44    2.01
  -2  10   0    8.48    1.87
  -2  10   0    9.46    2.10
  -2  10   0    8.62    1.96
  -2  10   0    9.36    2.00
  -2  10   0   10.70    2.03
  -2  10   0    7.58    1.90
  -2  10  -1  216.19   16.94
  -2  10  -1  239.56   12.10
  -2  10  -1  231.63   16.99
  -2  10  -1  218.11   11.94
  -2  10  -1  220.54   11.88
  -2  10  -1  221.12   11.78
   2 -10   1  204.60   16.75
   2 -10   1  234.71   16.71
  -2  10  -1  229.07   12.16
  -2  10  -1  227.77   12.08
  -2  10  -1  221.65   12.09
   2 -10   1  245.43   17.78
  -2  10  -1  229.66   11.79
  -2  10  -1  234.49   12.25
  -2  10  -1  228.66   12.29
  -2  10  -1  246.00   12.21
  -2  10  -1  216.79   11.76
  -2  10  -1  233.69   11.89
  -2  10  -2    8.85    3.56
  -2  10  -2    8.76    1.95
  -2  10  -2   11.69    3.73
  -2  10  -2    7.75    1.93
  -2  10  -2    4.88    1.88
   2 -10   2    2.28    3.17
   2 -10   2    2.07    3.15
  -2  10  -2    7.55    1.92
  -2  10  -2    6.62    1.92
  -2  10  -2    6.43    1.90
   2 -10   2   10.51    3.83
  -2  10  -2    5.86    1.59
  -2  10  -2    7.95    2.08
  -2  10  -2   11.45    2.00
  -2  10  -2    8.53    1.81
  -2  10  -2    5.35    1.71
  -2  10  -3   25.65    2.73
  -2  10  -3   19.07    2.77
  -2  10  -3   30.45    3.16
   2 -10   3   23.99    5.32
  -2  10  -3   31.80    3.34
   2 -10   3   28.99    5.97
  -2  10  -3   26.18    3.20
  -2  10  -3   24.89    2.97
  -2  10  -3   20.92    2.45
  -2  10  -3   24.30    2.60
   2 -10   4    2.30    3.02
   2 -10   4    1.12    2.60
  -2  10  -4    0.29    1.64
   2 -10   4    2.44    2.62
  -2  10  -4    0.78    1.08
  -2  10  -4   -0.20    1.20
  -2  10  -4    1.08    1.42
  -2  10  -4    2.77    1.75
  -2  10  -4   -0.83    1.67
   2 -10   4   -0.26    1.52
  -2  10  -5  100.12    6.58
  -2  10  -5   94.00    6.29
   2 -10   5   97.01    6.25
  -2  10  -5  102.88    6.28
  -2  10  -5  103.15    6.71
  -2  10  -5  103.13    6.67
  -2  10  -6    0.27    1.47
   2 -10   6   -1.63    1.38
  -2  10  -6    0.92    1.37
  -2  10  -6    0.84    1.56
  -2  10  -6   -0.40    1.26
  -2  10  -6   -0.54    1.63
  -2  10  -7    4.07    1.78
   2 -10   7    2.66    1.35
  -2  10  -7    4.70    1.32
  -2  10  -7    4.22    1.77
  -2  10  -7    4.23    1.88
  -2  10  -7    3.13    1.70
  -2  10  -8    4.15    1.60
  -2  10  -8    1.69    1.35
  -2  10  -8    1.01    1.36
  -2  10  -8    0.20    1.34
   2 -10   9   10.02    1.59
  -2  10  -9   10.20    1.71
  -2  10  -9    9.29    1.55
  -2  10  -9   10.29    1.65
  -2  10  -9   11.45    1.81
  -2  10 -10   41.47    2.67
   2 -10  10   40.42    2.45
  -2  10 -10   37.28    2.67
  -2  10 -10   33.67    2.45
  -2  10 -10   34.03    2.38
  -2   9  15   25.64    1.84
  -2   9  15   29.61    2.07
  -2   9  14    1.84    1.10
  -2   9  14    1.41    1.12
  -2   9  14    0.85    0.86
  -2   9  13   39.85    3.25
  -2   9  13   37.87    3.12
  -2   9  13   40.93    3.09
  -2   9  12   40.55    3.10
  -2   9  12   41.32    3.61
  -2   9  12   36.13    3.29
  -2   9  12   49.62    3.83
  -2   9  12   47.47    3.68
  -2   9  11    0.57    1.08
  -2   9  11    1.60    1.55
  -2   9  11   -0.25    1.63
  -2   9  11    0.53    1.40
  -2   9  11    0.23    1.33
  -2   9  11   -0.54    1.46
   2  -9 -10    2.76    3.21
  -2   9  10    6.12    1.55
  -2   9  10    9.02    2.09
  -2   9  10    8.04    1.57
  -2   9  10   12.78    2.21
  -2   9  10    5.71    1.74
  -2   9  10    9.15    1.73
  -2   9  10    7.53    1.91
   2  -9  -9   41.61    7.65
  -2   9   9   43.62    3.65
  -2   9   9   45.54    3.52
  -2   9   9   57.04    4.49
  -2   9   9   48.53    3.99
  -2   9   9   51.60    3.82
   2  -9  -9   61.97    8.66
  -2   9   9   45.70    4.00
   2  -9  -8    6.79    4.48
  -2   9   8   13.67    2.02
  -2   9   8   16.02    2.21
  -2   9   8   17.25    2.64
  -2   9   8   11.32    1.73
  -2   9   8   14.52    1.90
  -2   9   8   15.00    2.14
   2  -9  -8   10.05    4.69
  -2   9   8    8.36    2.06
  -2   9   8   16.86    2.36
  -2   9   7    2.55    1.40
  -2   9   7    0.88    2.18
  -2   9   7    0.92    2.68
  -2   9   7    4.98    1.76
  -2   9   7    2.46    1.51
   2  -9  -7    4.90    3.71
  -2   9   7    2.71    1.39
  -2   9   7    3.07    1.42
  -2   9   7    1.59    1.49
  -2   9   7    2.44    1.57
  -2   9   7    2.11    1.05
  -2   9   7    3.42    1.50
  -2   9   7    3.74    1.67
  -2   9   7    4.18    1.31
  -2   9   7    2.85    1.44
  -2   9   7    4.10    1.60
  -2   9   6   24.84    2.73
  -2   9   6   29.34    5.23
  -2   9   6   25.16    5.18
  -2   9   6   26.67    2.80
  -2   9   6   26.17    2.67
  -2   9   6   26.89    2.92
  -2   9   6   20.33    2.73
   2  -9  -6   21.34    5.67
  -2   9   6   27.04    2.86
  -2   9   6   25.13    2.61
  -2   9   6   24.14    2.92
  -2   9   6   20.10    2.54
  -2   9   6   26.95    2.83
  -2   9   6   22.44    2.29
  -2   9   6   20.67    2.61
  -2   9   6   27.19    2.82
  -2   9   6   27.52    2.75
  -2   9   6   23.91    2.58
  -2   9   5  554.29   31.10
  -2   9   5  558.44   25.27
  -2   9   5  550.59   30.62
  -2   9   5  570.95   25.40
  -2   9   5  553.00   24.82
  -2   9   5  552.00   25.34
  -2   9   5  541.49   25.38
   2  -9  -5  542.55   29.43
  -2   9   5  531.63   24.79
  -2   9   5  581.38   25.44
  -2   9   5  544.61   25.28
  -2   9   5  522.45   25.14
  -2   9   5  535.80   25.06
  -2   9   5  521.16   25.12
  -2   9   5  546.51   25.04
  -2   9   5  523.76   25.21
  -2   9   5  564.65   25.18
  -2   9   5  529.84   25.02
  -2   9   4   -1.00    2.77
  -2   9   4   -0.94    2.33
  -2   9   4   -0.25    1.32
  -2   9   4   -0.19    1.03
  -2   9   4    0.26    1.24
  -2   9   4    1.21    1.46
   2  -9  -4   -2.11    1.74
   2  -9  -4    0.84    2.07
  -2   9   4    1.07    1.14
  -2   9   4    2.04    1.55
  -2   9   4    2.00    1.36
  -2   9   4    1.87    1.76
  -2   9   4    0.25    1.15
  -2   9   4    1.51    1.22
  -2   9   4    1.56    1.35
  -2   9   4   -0.26    1.34
  -2   9   4    2.01    1.47
  -2   9   4    1.66    1.36
  -2   9   4    1.42    1.39
  -2   9   4    0.77    1.46
  -2   9   3   16.02    4.13
  -2   9   3    9.45    3.43
  -2   9   3    9.56    2.03
  -2   9   3   10.36    1.84
  -2   9   3    8.84    1.94
   2  -9  -3   14.73    3.34
  -2   9   3    7.28    1.58
  -2   9   3    7.39    1.95
  -2   9   3    8.62    1.88
   2  -9  -3    9.82    2.70
  -2   9   3    9.85    1.61
  -2   9   3    7.27    1.89
  -2   9   3    8.81    1.98
  -2   9   3    6.28    1.68
  -2   9   3    6.58    1.63
  -2   9   3    9.51    1.85
  -2   9   3    8.57    1.83
  -2   9   2    1.89    1.85
  -2   9   2    2.02    2.79
  -2   9   2    3.06    1.39
  -2   9   2    1.89    2.47
  -2   9   2    1.52    1.35
  -2   9   2    1.67    1.20
  -2   9   2    1.78    1.59
  -2   9   2    3.92    1.68
   2  -9  -2    5.02    2.64
  -2   9   2   -0.26    1.42
  -2   9   2    1.60    1.37
   2  -9  -2    3.14    2.06
  -2   9   2    0.74    1.40
  -2   9   2    1.53    1.41
  -2   9   2    1.05    1.45
  -2   9   2    1.76    1.39
  -2   9   2    1.29    1.45
  -2   9   2    0.50    1.43
  -2   9   2    1.91    1.23
  -2   9   2    0.71    1.33
  -2   9   1 1044.27   53.17
  -2   9   1 1117.81   47.06
  -2   9   1 1001.03   46.61
  -2   9   1 1091.80   47.08
  -2   9   1 1080.17   46.91
  -2   9   1 1003.52   46.45
  -2   9   1 1072.60   46.54
   2  -9  -1  991.15   50.64
   2  -9  -1 1095.61   52.60
  -2   9   1 1076.85   46.80
  -2   9   1 1056.32   46.90
   2  -9  -1 1099.64   52.35
  -2   9   1 1086.70   47.08
  -2   9   1 1072.14   46.66
  -2   9   1 1058.28   46.85
  -2   9   1 1054.04   46.98
  -2   9   1 1014.51   46.79
  -2   9   0   91.41    6.03
  -2   9   0   86.82    9.27
  -2   9   0   93.10    9.74
  -2   9   0   97.59    6.22
  -2   9   0   93.61    5.81
  -2   9   0  100.91    6.10
  -2   9   0   94.74    5.99
  -2   9   0   91.66    5.87
   2  -9   0   97.63    9.18
   2  -9   0   95.94    9.89
  -2   9   0   90.70    5.98
  -2   9   0   93.66    6.09
   2  -9   0   84.54    9.20
  -2   9   0  101.70    6.33
  -2   9   0  105.89    6.12
  -2   9   0   90.04    6.10
  -2   9   0  102.14    6.16
  -2   9   0   90.53    5.90
  -2   9   0   93.92    6.12
  -2   9   0   85.93    5.81
  -2   9  -1  544.23   24.69
  -2   9  -1  532.60   30.57
  -2   9  -1  561.79   30.48
  -2   9  -1  534.52   24.70
  -2   9  -1  503.68   24.47
  -2   9  -1  519.77   24.45
   2  -9   1  481.88   29.84
   2  -9   1  515.05   29.46
  -2   9  -1  540.58   24.86
   2  -9   1  558.52   30.85
  -2   9  -1  526.51   24.76
  -2   9  -1  516.55   24.39
  -2   9  -1  551.73   24.98
  -2   9  -1  532.72   24.80
  -2   9  -1  531.92   24.68
  -2   9  -1  529.18   24.49
  -2   9  -1  531.29   24.48
  -2   9  -2    4.74    1.45
  -2   9  -2    4.59    3.01
  -2   9  -2    4.95    3.25
  -2   9  -2    6.54    1.76
  -2   9  -2    4.35    1.78
  -2   9  -2    6.14    1.45
   2  -9   2   10.80    3.75
   2  -9   2    8.43    4.02
  -2   9  -2    6.33    1.95
  -2   9  -2    7.10    2.01
   2  -9   2    3.26    2.86
  -2   9  -2    8.50    1.96
  -2   9  -2    4.23    1.53
  -2   9  -2    6.32    1.80
  -2   9  -2    5.53    1.60
  -2   9  -2    5.07    1.64
  -2   9  -3   92.65    9.74
  -2   9  -3  111.07    6.58
  -2   9  -3  111.84   10.11
  -2   9  -3  110.51    6.99
   2  -9   3  108.37   10.92
  -2   9  -3  106.91    6.94
  -2   9  -3   99.29    6.86
   2  -9   3  105.88   11.19
  -2   9  -3  104.04    6.75
  -2   9  -3  115.48    7.21
  -2   9  -3  108.35    6.40
  -2   9  -3  118.50    6.77
  -2   9  -3  110.61    6.45
  -2   9  -4   36.12    3.31
  -2   9  -4   39.10    3.77
   2  -9   4   33.97    6.26
   2  -9   4   38.16    6.51
  -2   9  -4   41.38    3.77
  -2   9  -4   43.05    3.99
   2  -9   4   51.68    7.62
  -2   9  -4   42.36    3.73
  -2   9  -4   43.20    3.27
  -2   9  -4   40.12    3.25
   2  -9   5  283.69   20.29
   2  -9   5  261.07   19.36
  -2   9  -5  283.09   14.24
   2  -9   5  279.45   14.19
   2  -9   5  300.69   20.92
  -2   9  -5  268.67   14.36
  -2   9  -5  270.35   13.91
  -2   9  -5  279.75   14.36
  -2   9  -5  279.64   14.26
   2  -9   6   33.46    6.29
   2  -9   6   32.37    6.44
  -2   9  -6   40.75    3.88
  -2   9  -6   42.02    3.72
   2  -9   6   37.41    3.75
  -2   9  -6   42.84    3.51
  -2   9  -6   48.04    4.10
  -2   9  -6   45.22    3.92
  -2   9  -7   24.13    3.04
  -2   9  -7   25.72    2.81
   2  -9   7   23.97    2.96
  -2   9  -7   28.24    3.10
  -2   9  -8    0.25    1.54
   2  -9   8   -1.68    1.57
  -2   9  -8    1.17    1.22
  -2   9  -8    0.77    1.59
  -2   9  -8   -0.99    1.78
  -2   9  -9   64.49    4.60
   2  -9   9   55.70    4.27
  -2   9  -9   64.43    4.59
  -2   9 -10    2.54    1.34
   2  -9  10    1.76    1.08
  -2   9 -10    4.04    1.28
  -2   9 -10    1.59    1.14
   2  -9  11   32.76    2.33
  -2   9 -11   35.17    2.50
  -2   9 -11   29.94    2.16
  -2   9 -11   32.84    2.52
  -2   9 -11   28.10    2.04
  -2   8  16   35.09    2.18
  -2   8  16   35.49    2.17
  -2   8  15    1.71    0.76
  -2   8  15    1.83    1.07
  -2   8  15    1.06    1.07
  -2   8  14   54.21    3.42
  -2   8  14   40.49    2.98
  -2   8  14   48.30    3.50
  -2   8  14   47.68    3.51
  -2   8  13  114.27    6.50
  -2   8  13  104.78    6.03
  -2   8  13  109.49    6.47
  -2   8  13  106.68    6.14
  -2   8  12   54.95    4.24
  -2   8  12   55.88    3.90
  -2   8  12   51.77    4.10
  -2   8  11   58.78    4.12
  -2   8  11   53.23    4.40
  -2   8  11   54.59    4.40
  -2   8  11   58.82    4.54
   2  -8 -10   11.25    4.77
   2  -8 -10    8.34    3.18
  -2   8  10    9.31    1.83
  -2   8  10   10.77    1.78
  -2   8  10    9.62    2.00
  -2   8  10   12.11    2.19
  -2   8  10    7.54    1.98
   2  -8 -10    7.72    4.07
  -2   8  10    6.68    2.07
   2  -8  -9   78.22   10.56
  -2   8   9   87.15    6.05
   2  -8  -9  103.93   11.59
  -2   8   9   98.48    5.94
  -2   8   9   91.33    6.13
  -2   8   9   94.10    5.65
  -2   8   9   86.72    5.94
  -2   8   9   98.44    6.30
   2  -8  -8   51.04    8.44
  -2   8   8   45.39    3.75
   2  -8  -8   40.25    7.45
  -2   8   8   43.13    3.75
  -2   8   8   39.57    3.72
  -2   8   8   37.77    3.47
  -2   8   8   41.31    3.25
  -2   8   8   44.29    3.61
  -2   8   8   47.26    3.34
  -2   8   8   39.92    5.56
  -2   8   7  217.16   14.81
  -2   8   7  216.89   10.83
  -2   8   7  228.39   15.22
  -2   8   7  210.06   11.07
  -2   8   7  207.68   11.08
   2  -8  -7  218.72   17.08
  -2   8   7  238.77   11.54
  -2   8   7  219.40   11.06
  -2   8   7  205.30   10.88
  -2   8   7  206.75   11.02
  -2   8   7  221.16   11.28
  -2   8   7  195.73   10.91
  -2   8   7  213.72   11.22
  -2   8   7  217.36   10.66
  -2   8   7  214.22   10.90
  -2   8   6  251.08   16.50
  -2   8   6  237.34   11.82
  -2   8   6  213.44   15.39
  -2   8   6  249.40   11.88
  -2   8   6  230.90   11.98
  -2   8   6  232.05   11.86
   2  -8  -6  279.82   18.64
  -2   8   6  254.96   12.11
  -2   8   6  227.93   11.83
  -2   8   6  240.95   12.07
  -2   8   6  230.51   11.96
  -2   8   6  227.01   11.87
  -2   8   6  213.76   12.00
  -2   8   6  226.59   11.82
  -2   8   6  242.24   11.76
  -2   8   6  247.19   11.77
  -2   8   6  227.22   11.75
  -2   8   5    5.39    1.55
  -2   8   5    7.95    1.68
   2  -8  -5    9.07    2.74
  -2   8   5    7.47    1.74
  -2   8   5    8.85    1.74
  -2   8   5   12.01    3.45
  -2   8   5   10.50    3.47
  -2   8   5    6.49    3.26
  -2   8   5    8.69    1.68
  -2   8   5    4.29    1.51
   2  -8  -4  683.63   35.27
   2  -8  -4  729.54   36.62
  -2   8   4  689.71   32.24
  -2   8   4  735.05   37.80
  -2   8   4  756.05   37.68
  -2   8   4  737.86   37.55
  -2   8   4  747.14   32.40
   2  -8  -3   48.30    5.60
  -2   8   3   42.47    3.53
  -2   8   3   51.90    6.46
  -2   8   3   45.75    3.56
  -2   8   3   37.97    5.85
  -2   8   3   44.45    6.08
   2  -8  -3   46.32    5.17
   2  -8  -2  371.32   21.69
   2  -8  -2  363.91   20.51
  -2   8   2  372.18   17.90
  -2   8   2  392.14   22.63
  -2   8   2  391.50   23.09
  -2   8   2  415.95   22.84
   2  -8  -2  379.07   21.35
   2  -8  -1   75.50    7.00
  -2   8   1   67.55    4.76
  -2   8   1   77.17    8.31
  -2   8   1   82.28    5.05
   2  -8  -1   75.16    7.51
   2  -8   0  301.23   17.69
  -2   8   0  272.52   13.82
  -2   8   0  299.05   18.45
  -2   8   0  304.69   18.56
  -2   8   0  278.17   13.91
  -2   8   0  288.32   18.62
   2  -8   0  291.30   18.30
   2  -8   1   22.14    4.12
   2  -8   1   19.35    4.50
  -2   8  -1   24.22    2.59
  -2   8  -1   14.60    3.92
  -2   8  -1   20.33    4.29
  -2   8  -1   21.72    2.50
  -2   8  -1   15.73    3.84
  -2   8  -2   33.93    3.10
  -2   8  -2   39.11    3.21
  -2   8  -2   37.14    5.60
  -2   8  -2   42.86    5.91
  -2   8  -2   40.14    5.92
  -2   8  -2   34.85    3.33
   2  -8   2   32.01    4.74
   2  -8   2   40.31    5.89
  -2   8  -2   30.85    3.26
   2  -8   2   42.04    6.33
  -2   8  -2   41.57    3.47
  -2   8  -2   42.56    3.50
  -2   8  -2   34.10    3.24
  -2   8  -2   39.86    3.50
  -2   8  -3    9.45    3.62
  -2   8  -3    7.93    3.27
  -2   8  -3    9.13    1.73
  -2   8  -3    9.74    2.18
   2  -8   3    9.67    3.61
   2  -8   3    8.35    2.84
  -2   8  -3   12.07    2.15
   2  -8   3   20.64    4.53
  -2   8  -3    8.43    1.93
  -2   8  -3    9.34    1.90
  -2   8  -3    9.04    1.66
  -2   8  -3    6.91    1.71
  -2   8  -3    8.04    1.60
  -2   8  -4  118.36    6.26
  -2   8  -4  106.50    6.11
  -2   8  -4  113.56    9.93
  -2   8  -4  115.34    9.64
  -2   8  -4  101.18    6.18
  -2   8  -4   93.21    6.67
   2  -8   4  107.97   10.94
   2  -8   4   94.41    9.57
   2  -8   4  117.71   11.01
  -2   8  -4  110.06    6.87
   2  -8   4  114.94   11.43
  -2   8  -4  111.83    6.41
  -2   8  -4  110.47    6.91
  -2   8  -4  117.59    6.73
  -2   8  -4  103.52    6.67
  -2   8  -4   95.72    6.64
   2  -8   5   30.36    5.43
   2  -8   5   25.31    5.30
   2  -8   5   26.29    5.82
   2  -8   5   25.51    2.95
  -2   8  -5   23.12    2.88
  -2   8  -5   25.01    2.66
  -2   8  -5   22.36    2.54
  -2   8  -5   27.17    3.16
  -2   8  -5   15.86    2.54
  -2   8  -6  304.58   14.72
   2  -8   6  304.01   21.20
  -2   8  -6  282.35   14.86
  -2   8  -6  283.80   14.34
   2  -8   6  303.96   15.16
   2  -8   6  272.96   19.77
   2  -8   6  291.02   21.11
   2  -8   6  283.00   19.94
  -2   8  -6  300.23   15.00
  -2   8  -6  314.67   15.21
   2  -8   7   69.38    9.01
  -2   8  -7   54.68    4.36
  -2   8  -7   56.84    4.16
   2  -8   7   60.81    4.82
  -2   8  -7   55.11    4.45
   2  -8   7   69.24    9.17
   2  -8   7   56.70    7.96
   2  -8   7   48.64    7.11
  -2   8  -7   56.35    4.66
  -2   8  -7   59.66    4.60
  -2   8  -8   96.44    6.06
  -2   8  -8   96.65    6.00
   2  -8   8   93.57    6.29
  -2   8  -8   84.03    5.56
  -2   8  -8   93.04    6.17
  -2   8  -9   63.64    4.51
  -2   8  -9   65.64    4.26
  -2   8  -9   55.45    4.13
   2  -8   9   58.55    4.64
  -2   8  -9   64.84    4.64
   2  -8  10   56.80    4.02
  -2   8 -10   61.14    4.45
   2  -8  10   59.38    4.35
  -2   8 -10   60.01    4.28
  -2   8 -10   61.76    4.22
  -2   8 -11   38.76    3.17
   2  -8  11   42.50    3.12
  -2   8 -11   34.62    2.73
  -2   8 -11   40.85    2.99
   2  -8  12    7.09    1.25
  -2   8 -12    7.61    1.41
  -2   8 -12    4.97    0.84
  -2   7  16    1.66    0.92
  -2   7  15   39.85    2.53
  -2   7  15   40.82    2.73
  -2   7  15   45.62    3.15
  -2   7  14   18.57    2.08
  -2   7  14   14.54    1.82
  -2   7  14   20.04    2.34
  -2   7  14   16.31    2.20
  -2   7  13   25.51    2.72
  -2   7  13   26.96    2.53
  -2   7  13   31.63    3.18
  -2   7  12   -0.51    1.46
  -2   7  12    1.38    1.42
  -2   7  12   -1.15    1.74
   2  -7 -11    2.81    4.08
   2  -7 -11    1.17    2.51
  -2   7  11   -0.22    1.25
  -2   7  11   -0.27    1.36
  -2   7  11   -0.26    1.33
  -2   7  11    0.30    1.72
   2  -7 -11    1.30    3.60
   2  -7 -10  203.55   17.25
   2  -7 -10  174.29   16.11
  -2   7  10  184.74   10.03
  -2   7  10  196.31   10.50
  -2   7  10  195.43   10.43
   2  -7  -9  140.11   11.57
   2  -7  -9  119.93   13.08
  -2   7   9  137.09    7.90
   2  -7  -9  149.42   13.78
  -2   7   9  120.02    7.40
  -2   7   9  137.64    7.86
  -2   7   9  129.07    7.72
  -2   7   8    2.55    1.86
   2  -7  -8    7.37    4.16
  -2   7   8    3.23    1.19
   2  -7  -8    1.64    2.38
  -2   7   8    2.42    1.43
   2  -7  -8    4.62    3.65
  -2   7   8    2.79    1.44
  -2   7   8    4.49    1.52
  -2   7   8    4.94    1.52
  -2   7   8    5.85    1.55
  -2   7   7  240.73   12.30
  -2   7   7  273.16   16.42
  -2   7   7  245.70   15.82
  -2   7   7  257.08   12.40
  -2   7   7  257.46   12.42
   2  -7  -7  253.97   16.45
  -2   7   7  265.06   12.94
   2  -7  -7  242.92   18.27
  -2   7   7  273.57   12.95
  -2   7   7  242.87   12.92
  -2   7   7  270.41   13.02
  -2   7   6    2.12    1.15
   2  -7  -6    5.93    3.86
  -2   7   6    2.37    1.22
  -2   7   6    0.91    1.09
  -2   7   6    3.58    2.51
  -2   7   6    2.71    2.22
  -2   7   6    4.09    2.38
   2  -7  -6    1.33    2.33
   2  -7  -6    1.71    1.50
  -2   7   5   89.34    5.10
   2  -7  -5   76.64    7.15
   2  -7  -5   81.11    7.30
  -2   7   5   72.99    7.43
  -2   7   5   87.40    5.15
  -2   7   5   92.49    8.14
  -2   7   5   89.00    8.25
  -2   7   5   79.51    4.98
   2  -7  -4    1.24    1.73
   2  -7  -4    5.96    1.85
  -2   7   4    3.65    1.26
  -2   7   4    6.12    2.46
  -2   7   4    6.82    2.47
  -2   7   4    2.17    1.91
  -2   7   4    4.25    1.34
   2  -7  -3  434.92   22.71
   2  -7  -3  442.77   22.29
   2  -7  -3  440.94   23.38
  -2   7   3  448.48   20.41
  -2   7   3  436.27   24.34
  -2   7   3  467.77   24.70
  -2   7   3  454.35   24.90
  -2   7   3  441.09   20.42
   2  -7  -2   44.80    4.94
   2  -7  -2   49.83    4.81
  -2   7   2   39.80    5.41
  -2   7   2   52.78    6.03
   2  -7  -1  131.34    9.34
   2  -7  -1  108.65    8.27
  -2   7   1  104.70    6.15
  -2   7   1  126.00    9.91
  -2   7   1  108.62    6.23
  -2   7   0  167.26    9.15
   2  -7   0  187.32   12.27
   2  -7   0  199.41   13.04
  -2   7   0  178.49    9.30
  -2   7   0  207.74   13.65
  -2   7   0  189.82    9.44
  -2   7   0  197.73   13.06
  -2   7   0  196.52   13.00
  -2   7  -1    4.58    1.42
   2  -7   1    5.20    1.90
   2  -7   1    5.34    2.41
  -2   7  -1    3.69    1.26
   2  -7   1    2.96    2.42
  -2   7  -1    4.05    1.37
  -2   7  -1    5.06    1.35
  -2   7  -1    7.52    2.47
  -2   7  -1    4.77    2.60
  -2   7  -1    3.68    2.41
  -2   7  -2   12.57    2.00
   2  -7   2   15.77    3.18
   2  -7   2   10.50    2.97
  -2   7  -2   10.26    2.35
   2  -7   2   12.18    3.44
  -2   7  -2    8.70    1.61
  -2   7  -2   16.45    3.58
  -2   7  -2   13.00    1.82
  -2   7  -2    8.88    3.14
  -2   7  -2    8.21    2.85
  -2   7  -3  161.88    8.83
   2  -7   3  173.07   12.84
   2  -7   3  154.83   11.62
  -2   7  -3  153.95   10.60
   2  -7   3  156.72   12.72
  -2   7  -3  162.98    8.39
  -2   7  -3  159.44   11.93
  -2   7  -3  164.11   11.66
  -2   7  -3  176.20   11.94
  -2   7  -3  149.93    8.23
   2  -7   4   76.51    8.41
   2  -7   4   80.56    8.18
   2  -7   4   76.69    8.26
  -2   7  -4   68.09    6.78
   2  -7   4   66.10    8.06
  -2   7  -4   69.59    4.81
  -2   7  -4   68.27    4.44
  -2   7  -4   72.87    7.46
  -2   7  -4   66.11    6.77
  -2   7  -5    0.51    1.45
   2  -7   5    3.72    2.82
   2  -7   5    7.33    3.78
   2  -7   5    1.88    2.46
  -2   7  -5    2.05    1.33
  -2   7  -5    3.58    1.54
  -2   7  -5    2.19    1.24
  -2   7  -5   -0.61    1.69
   2  -7   6   -0.97    2.94
   2  -7   6    1.04    3.27
   2  -7   6    2.29    2.83
  -2   7  -6   -0.22    1.39
   2  -7   6    2.32    1.61
  -2   7  -6    2.44    1.58
   2  -7   6   -1.12    2.76
  -2   7  -6   -0.61    1.79
  -2   7  -6    0.27    1.53
   2  -7   7    6.77    4.07
   2  -7   7    2.44    3.21
   2  -7   7    5.81    3.39
  -2   7  -7    4.30    1.60
   2  -7   7    5.23    1.87
   2  -7   7    3.47    3.51
  -2   7  -7    6.50    1.88
  -2   7  -7    2.88    1.97
  -2   7  -7    4.82    1.93
  -2   7  -7    2.46    1.56
   2  -7   8   32.92    5.63
   2  -7   8   30.18    6.50
   2  -7   8   40.02    6.60
   2  -7   8   27.67    5.73
  -2   7  -8   36.65    3.54
  -2   7  -8   36.24    3.35
   2  -7   8   41.23    3.90
  -2   7  -8   31.33    2.94
  -2   7  -8   42.17    3.79
  -2   7  -8   40.94    3.65
  -2   7  -9   -0.79    1.92
   2  -7   9   -0.31    1.63
  -2   7  -9   -0.24    1.49
  -2   7  -9    0.97    1.20
  -2   7  -9    0.26    1.40
   2  -7  10   52.25    4.04
  -2   7 -10   54.13    4.33
   2  -7  10   59.81    4.64
  -2   7 -10   63.83    4.30
  -2   7 -10   47.88    3.80
  -2   7 -10   58.70    3.85
  -2   7 -10   61.11    4.29
  -2   7 -11   10.01    1.86
  -2   7 -11   12.64    1.95
   2  -7  11    7.45    1.91
  -2   7 -11   10.16    1.61
  -2   7 -12   15.37    1.73
  -2   7 -12   18.01    2.17
   2  -7  12   15.74    1.99
  -2   7 -12   18.94    1.88
  -2   7 -13   10.80    1.42
  -2   6  16   31.40    2.26
  -2   6  16   23.87    2.00
  -2   6  15   72.55    4.65
  -2   6  15   80.03    4.71
  -2   6  15   71.77    4.33
  -2   6  14    6.88    1.67
  -2   6  14    4.69    1.35
  -2   6  13  293.79   14.03
   2  -6 -13  278.28   13.77
   2  -6 -12    1.24    2.66
  -2   6  12   -1.16    1.70
  -2   6  12   -0.61    1.86
   2  -6 -12    1.31    3.80
  -2   6  12    0.19    0.94
  -2   6  12   -0.50    1.36
  -2   6  12    1.51    1.13
  -2   6  11   18.54    2.78
  -2   6  11   17.27    2.73
   2  -6 -11   14.53    5.34
  -2   6  11   16.11    2.24
  -2   6  11   18.08    2.36
   2  -6 -11   19.22    4.53
   2  -6 -10    4.07    3.25
   2  -6 -10   20.05    5.75
   2  -6 -10   13.99    5.00
  -2   6  10   12.97    2.38
  -2   6  10   12.47    2.29
  -2   6  10   15.63    2.21
  -2   6  10   11.17    1.96
  -2   6  10   15.09    2.12
   2  -6  -9    5.61    3.06
   2  -6  -9    1.24    3.44
  -2   6   9    3.82    1.80
   2  -6  -9   -1.19    3.28
  -2   6   9    3.21    1.52
  -2   6   9    2.49    1.14
  -2   6   9    1.45    1.24
   2  -6  -8  140.15   11.75
   2  -6  -8  144.35   13.40
  -2   6   8  146.05    7.69
  -2   6   8  148.00    8.35
   2  -6  -8  148.59   13.27
  -2   6   8  141.97   10.11
  -2   6   8  153.86    8.27
  -2   6   7    1.15    1.01
   2  -6  -7    4.91    3.74
  -2   6   7    1.78    1.29
   2  -6  -7    3.72    2.52
  -2   6   7    1.03    0.96
  -2   6   7    1.90    1.44
  -2   6   7    2.73    1.91
  -2   6   7    2.85    2.06
  -2   6   7    1.90    0.99
  -2   6   7    3.29    2.04
  -2   6   6  163.94    8.02
   2  -6  -6  151.88   12.56
  -2   6   6  152.06    7.85
  -2   6   6  157.47   10.76
  -2   6   6  148.97    7.83
  -2   6   6  164.56   10.86
  -2   6   6  156.42   10.85
   2  -6  -6  153.14   11.23
   2  -6  -6  152.61   10.23
  -2   6   5   48.64    3.24
   2  -6  -5   47.50    4.98
   2  -6  -5   56.58    5.74
   2  -6  -5   43.24    3.98
  -2   6   5   41.29    3.15
  -2   6   5   50.82    3.32
  -2   6   5   49.37    5.52
  -2   6   5   42.35    5.13
  -2   6   5   48.47    5.54
  -2   6   4  663.65   29.17
   2  -6  -4  637.93   30.38
   2  -6  -4  665.25   32.38
   2  -6  -4  678.82   31.38
  -2   6   4  624.27   29.10
  -2   6   4  660.35   32.79
  -2   6   4  679.13   33.09
  -2   6   4  698.24   33.05
  -2   6   4  682.11   29.26
  -2   6   3  402.20   18.58
   2  -6  -3  420.56   20.59
   2  -6  -3  423.48   21.19
  -2   6   3  399.74   18.61
  -2   6   3  424.30   22.15
  -2   6   3  410.21   22.27
  -2   6   3  429.03   22.19
  -2   6   3  412.40   18.69
   2  -6  -2   57.16    5.18
   2  -6  -2   61.70    5.13
  -2   6   2   63.47    3.78
  -2   6   2   61.01    6.04
  -2   6   2   69.55    6.35
  -2   6   1  289.26   13.79
   2  -6  -1  293.16   15.99
   2  -6  -1  283.93   16.42
  -2   6   1  308.34   13.95
  -2   6   1  279.28   17.04
  -2   6   1  307.85   13.99
  -2   6   1  294.33   17.03
  -2   6   1  303.49   17.17
  -2   6   0  148.77    7.61
   2  -6   0  153.63    8.90
   2  -6   0  151.56   10.02
  -2   6   0  150.09    8.87
   2  -6   0  151.77   10.44
  -2   6   0  150.70    7.66
  -2   6   0  144.21   10.70
  -2   6   0  147.45    7.67
  -2   6  -1  759.40   33.81
   2  -6   1  789.15   36.17
   2  -6   1  804.49   37.46
  -2   6  -1  784.76   35.84
   2  -6   1  744.39   37.52
  -2   6  -1  747.41   33.72
  -2   6  -1  771.22   33.84
  -2   6  -1  773.00   37.76
  -2   6  -1  791.25   37.59
  -2   6  -1  778.86   37.42
  -2   6  -2    0.89    1.16
   2  -6   2    1.88    2.45
   2  -6   2   -1.03    1.96
  -2   6  -2    2.64    1.63
   2  -6   2   -0.68    2.43
  -2   6  -2    0.31    1.03
  -2   6  -2    0.79    1.01
  -2   6  -2   -0.57    1.78
  -2   6  -2    0.57    1.85
  -2   6  -2   -0.61    1.93
  -2   6  -3  595.11   26.67
   2  -6   3  625.76   31.49
   2  -6   3  594.15   30.24
   2  -6   3  632.65   31.24
  -2   6  -3  574.85   26.20
  -2   6  -3  600.05   29.77
  -2   6  -3  615.15   30.28
  -2   6  -3  578.54   26.27
  -2   6  -3  573.44   29.58
   2  -6   4   32.43    5.23
  -2   6  -4   35.45    2.68
   2  -6   4   29.86    4.84
   2  -6   4   35.99    5.62
  -2   6  -4   34.78    2.70
  -2   6  -4   36.76    4.57
  -2   6  -4   26.16    4.18
  -2   6  -4   27.84    4.14
   2  -6   5  364.84   21.82
   2  -6   5  373.81   22.46
   2  -6   5  400.50   22.07
  -2   6  -5  358.85   19.36
  -2   6  -5  334.73   19.47
  -2   6  -5  344.80   17.17
   2  -6   6  349.69   22.72
   2  -6   6  321.37   21.09
   2  -6   6  341.52   22.06
  -2   6  -6  348.11   16.65
   2  -6   6  343.35   17.05
   2  -6   6  385.53   22.89
  -2   6  -6  347.15   16.74
  -2   6  -6  336.52   17.02
  -2   6  -6  360.23   16.86
  -2   6  -7   13.42    2.55
   2  -6   7    8.76    3.35
   2  -6   7    7.56    3.67
   2  -6   7    3.44    3.02
   2  -6   7    7.45    2.06
  -2   6  -7    5.55    1.79
  -2   6  -7    6.08    1.74
   2  -6   7    9.61    4.08
  -2   6  -7    8.62    1.68
  -2   6  -7    6.31    1.88
  -2   6  -8    6.84    2.03
   2  -6   8    5.15    2.83
   2  -6   8    4.92    3.58
   2  -6   8    7.02    3.56
  -2   6  -8   11.36    2.15
   2  -6   8    8.59    2.20
  -2   6  -8   10.03    2.15
   2  -6   8    4.42    3.08
  -2   6  -8    9.74    1.80
  -2   6  -8    7.96    1.81
  -2   6  -9   64.74    5.14
   2  -6   9   64.35    8.87
   2  -6   9   55.65    8.51
  -2   6  -9   60.17    4.80
   2  -6   9   71.13    5.42
  -2   6  -9   69.94    4.73
  -2   6  -9   65.35    4.84
  -2   6  -9   69.64    5.14
   2  -6   9   60.02    8.17
  -2   6 -10   -0.26    1.63
   2  -6  10    0.32    1.91
  -2   6 -10    2.25    1.52
  -2   6 -10    0.97    1.45
  -2   6 -10   -0.27    1.72
  -2   6 -11   13.84    2.35
   2  -6  11   11.07    2.32
  -2   6 -11   12.49    1.91
  -2   6 -11   11.17    1.92
  -2   6 -12    2.52    1.22
   2  -6  12    2.10    1.52
  -2   6 -12    0.19    1.42
  -2   6 -13    1.33    1.21
   2  -6  13    1.01    1.20
   2  -6  13    2.20    1.16
  -2   6 -14    1.61    0.69
  -2   6 -14    1.53    0.84
   2  -6  14    0.70    0.70
  -2   5  16  230.59   10.10
  -2   5  16  216.14    9.87
   2  -5 -15   35.41    2.74
   2  -5 -15   34.57    2.60
  -2   5  15   40.65    3.03
   2  -5 -14    5.62    1.58
  -2   5  14    4.01    1.75
  -2   5  14    7.32    1.50
  -2   5  13   62.68    4.31
  -2   5  13   57.37    4.16
  -2   5  13   63.38    5.01
   2  -5 -13   63.79    4.53
   2  -5 -12    3.46    3.02
  -2   5  12    0.86    1.57
  -2   5  12    3.84    2.00
   2  -5 -12   -2.68    4.37
  -2   5  12    1.36    1.27
  -2   5  12    1.42    1.28
   2  -5 -12   -1.37    3.97
   2  -5 -12    1.28    3.55
   2  -5 -11    1.35    4.10
   2  -5 -11    2.26    3.42
   2  -5 -11   -1.32    4.32
  -2   5  11    0.31    1.43
  -2   5  11    0.29    1.54
  -2   5  11   -0.22    1.20
  -2   5  11    0.25    1.40
  -2   5  11   -0.85    2.78
  -2   5  10   57.60    4.10
   2  -5 -10   53.85    7.74
  -2   5  10   51.67    4.36
  -2   5  10   48.57    4.37
   2  -5 -10   72.16    9.33
  -2   5  10   58.03    3.99
  -2   5  10   57.50    4.22
  -2   5  10   56.54    4.20
  -2   5  10   49.08    6.39
  -2   5   9    2.12    1.86
   2  -5  -9   -0.95    2.63
  -2   5   9   -0.17    1.02
   2  -5  -9   -3.41    3.97
  -2   5   9    1.60    1.53
  -2   5   9    2.25    1.45
  -2   5   9   -0.22    1.27
  -2   5   9   -0.65    1.23
   2  -5  -8   30.55    5.94
  -2   5   8   43.64    3.57
   2  -5  -8   52.94    6.66
  -2   5   8   37.34    2.93
  -2   5   8   41.22    4.95
   2  -5  -7   91.20    9.41
  -2   5   7   88.12    5.05
  -2   5   7   88.34    5.49
   2  -5  -7  103.98    9.78
   2  -5  -7  101.90    8.84
  -2   5   7   88.98    6.81
  -2   5   7   83.46    6.64
  -2   5   7   79.76    6.61
  -2   5   7   85.12    7.22
  -2   5   6   78.58    4.54
  -2   5   6   84.50    4.97
   2  -5  -6   79.31    8.34
   2  -5  -6   74.02    6.13
   2  -5  -6   87.87    7.77
  -2   5   6   74.53    6.41
  -2   5   6   84.77    6.60
  -2   5   6   70.54    6.24
  -2   5   6   66.97    6.14
  -2   5   5    0.93    0.96
   2  -5  -5   -0.55    2.00
   2  -5  -5    1.71    0.96
   2  -5  -5    0.87    1.69
   2  -5  -5    4.99    2.92
  -2   5   5   -0.16    1.19
  -2   5   5    2.76    1.70
  -2   5   5    2.77    1.85
  -2   5   5    0.49    1.75
  -2   5   5    0.75    1.57
  -2   5   5    0.22    0.79
   2  -5  -4  122.48    7.60
   2  -5  -4  134.73    8.71
  -2   5   4  133.91    8.82
  -2   5   4  135.91    8.93
  -2   5   4  130.45    8.95
  -2   5   4  116.01    6.83
   2  -5  -4  120.32    6.84
   2  -5  -3    0.70    1.14
   2  -5  -3   -0.44    1.72
  -2   5   3   -0.48    1.74
  -2   5   3   -1.36    2.02
  -2   5   3   -0.91    1.78
  -2   5   3    2.43    0.97
   2  -5  -3    2.19    1.15
   2  -5  -2 1473.22   66.26
   2  -5  -2 1513.42   65.84
  -2   5   2 1490.27   66.97
  -2   5   2 1550.75   67.11
  -2   5   2 1458.51   64.81
   2  -5  -1  419.40   21.57
  -2   5   1  440.91   20.84
  -2   5   1  456.64   22.44
  -2   5   1  445.05   22.38
  -2   5   1  436.30   22.53
   2  -5  -1  425.97   21.03
   2  -5  -1  432.93   19.79
   2  -5   0  940.01   43.59
  -2   5   0  934.65   42.44
  -2   5   0  971.68   44.21
   2  -5   0  939.43   43.05
   2  -5   0  941.14   41.13
   2  -5   0  939.22   42.10
   2  -5   1    4.42    2.19
  -2   5  -1    1.38    1.48
  -2   5  -1    1.82    1.73
  -2   5  -1    2.27    1.64
  -2   5  -1    3.43    1.92
   2  -5   1    2.63    2.00
   2  -5   1    6.33    1.90
   2  -5   2  178.59   11.03
   2  -5   2  190.89   11.67
   2  -5   2  183.35   11.86
  -2   5  -2  184.30    8.85
  -2   5  -2  168.75    8.67
  -2   5  -2  168.67   11.26
  -2   5  -2  194.07   11.35
  -2   5  -2  160.40   10.83
   2  -5   3   97.62    7.77
   2  -5   3  102.69    8.42
   2  -5   3  102.45    6.95
   2  -5   3  110.35    8.73
  -2   5  -3   92.64    6.26
  -2   5  -3   91.18    5.54
  -2   5  -3   96.70    7.34
  -2   5  -3  111.71    8.08
  -2   5  -3  103.66    7.54
   2  -5   4   48.16    5.82
   2  -5   4   51.87    5.92
  -2   5  -4   39.84    3.95
  -2   5  -4   51.41    4.94
  -2   5  -4   47.35    4.75
  -2   5  -4   43.37    4.90
   2  -5   4   45.15    4.66
   2  -5   5  360.60   22.48
   2  -5   5  407.09   22.02
   2  -5   5  370.12   22.21
   2  -5   5  375.76   20.68
  -2   5  -5  394.02   18.21
  -2   5  -5  369.13   19.59
  -2   5  -5  404.63   23.20
  -2   5  -5  380.14   19.84
  -2   5  -5  399.28   20.41
  -2   5  -5  381.48   19.85
   2  -5   6  341.34   21.10
   2  -5   6  337.32   16.36
   2  -5   6  324.67   19.24
   2  -5   6  335.42   19.93
   2  -5   6  317.16   20.92
   2  -5   6  338.24   20.94
  -2   5  -6  336.14   16.31
  -2   5  -6  346.13   21.54
  -2   5  -7   58.40    7.85
  -2   5  -7   67.54    4.85
   2  -5   7   68.53    7.29
   2  -5   7   60.63    8.19
   2  -5   7   74.75    8.76
   2  -5   7   61.45    6.97
  -2   5  -7   55.73    4.38
   2  -5   7   63.42    4.82
   2  -5   7   57.20    7.36
  -2   5  -7   60.53    4.51
  -2   5  -7   62.14    4.35
  -2   5  -7   69.91    4.60
  -2   5  -8   71.77    5.36
  -2   5  -8   81.74    9.65
   2  -5   8   83.26    9.83
   2  -5   8   77.83    9.44
   2  -5   8   84.34    8.03
  -2   5  -8   75.92    5.25
   2  -5   8   49.93    6.97
   2  -5   8   72.24    5.53
  -2   5  -8   83.73    5.50
   2  -5   8   73.30    8.73
  -2   5  -8   77.05    5.13
  -2   5  -8   73.66    4.98
  -2   5  -8   70.62    4.82
  -2   5  -9  382.90   24.30
  -2   5  -9  354.42   17.45
   2  -5   9  372.37   24.38
   2  -5   9  402.99   24.90
   2  -5   9  353.29   17.69
  -2   5  -9  358.02   17.28
   2  -5   9  323.89   21.43
   2  -5   9  346.76   22.77
  -2   5  -9  336.31   16.94
  -2   5  -9  344.42   16.79
  -2   5  -9  343.73   16.67
  -2   5 -10   84.68    6.10
   2  -5  10  102.93   11.25
  -2   5 -10   93.40    6.28
   2  -5  10   93.03    6.65
  -2   5 -10  101.33    6.21
  -2   5 -10   86.08    5.64
  -2   5 -10   99.81    6.03
   2  -5  10   93.07    5.71
   2  -5  10   92.68    9.87
   2  -5  11    3.19    1.89
  -2   5 -11    1.34    1.77
  -2   5 -11    2.69    1.64
  -2   5 -11    1.26    1.23
  -2   5 -11    2.46    1.26
  -2   5 -11    5.16    2.05
   2  -5  11    3.82    1.40
  -2   5 -12   12.55    2.02
   2  -5  12   13.15    2.40
  -2   5 -12   11.98    2.15
  -2   5 -12   14.84    2.40
   2  -5  12   10.71    1.64
  -2   5 -13   25.05    2.38
  -2   5 -13   24.95    2.62
   2  -5  13   26.64    2.80
  -2   5 -13   25.39    2.64
   2  -5  13   25.35    2.48
  -2   5 -14    2.38    1.02
  -2   5 -14    4.16    1.24
   2  -5  14    2.88    1.38
   2  -5  14    3.87    1.13
  -2   5 -15   66.60    3.43
   2  -4 -16   34.44    2.41
   2  -4 -16   36.92    2.38
  -2   4  16   32.18    2.45
  -2   4  16   39.58    2.65
  -2   4  15   29.04    2.42
  -2   4  15   26.38    2.81
   2  -4 -15   26.73    2.53
   2  -4 -15   24.67    2.40
  -2   4  14    4.56    1.46
   2  -4 -14    3.33    1.62
  -2   4  14    4.22    1.83
  -2   4  13   47.53    3.87
   2  -4 -13   47.86    4.01
  -2   4  13   52.33    4.50
   2  -4 -12    2.68    4.22
   2  -4 -12   -1.30    3.58
   2  -4 -12   -2.42    4.37
   2  -4 -12   -1.35    3.74
  -2   4  12    0.33    1.77
  -2   4  12    1.00    1.43
  -2   4  12   -0.22    1.18
  -2   4  12    1.95    2.56
   2  -4 -11   33.97    6.92
   2  -4 -11   26.95    5.90
  -2   4  11   35.00    3.79
  -2   4  11   35.45    3.52
   2  -4 -11   36.82    7.51
  -2   4  11   41.83    3.44
  -2   4  11   33.81    3.18
  -2   4  11   39.70    6.42
   2  -4 -10  145.77   13.71
   2  -4 -10  151.92   13.51
  -2   4  10  146.09    8.55
   2  -4 -10  163.24   14.42
  -2   4  10  151.93    8.95
  -2   4  10  150.88    8.31
  -2   4  10  160.43    8.53
  -2   4  10  157.17   12.42
  -2   4   9   81.14    5.35
  -2   4   9   78.07    5.06
   2  -4  -9   56.31    6.49
   2  -4  -9   85.28    9.42
   2  -4  -9   64.20    8.22
   2  -4  -9   84.27    9.62
  -2   4   9   66.32    4.37
  -2   4   9   83.58    8.12
  -2   4   8  218.37   11.08
   2  -4  -8  243.87   16.51
   2  -4  -8  207.37   13.38
   2  -4  -8  212.02   15.13
  -2   4   8  216.72   10.46
  -2   4   8  183.54   13.50
  -2   4   7  236.73   11.71
   2  -4  -7  247.20   15.91
   2  -4  -7  241.34   13.46
  -2   4   7  255.90   13.29
  -2   4   7  253.37   14.98
   2  -4  -7  250.48   13.76
   2  -4  -7  249.69   16.78
  -2   4   7  257.32   12.26
   2  -4  -7  244.94   14.19
   2  -4  -6   33.83    4.84
   2  -4  -6   37.77    3.91
  -2   4   6   33.16    3.55
  -2   4   6   27.15    3.30
  -2   4   6   32.51    3.50
  -2   4   6   36.99    4.18
   2  -4  -6   28.25    3.28
   2  -4  -6   33.61    5.31
   2  -4  -6   22.53    3.11
  -2   4   6   32.96    2.72
   2  -4  -5  142.49    9.01
   2  -4  -5  136.84    7.37
   2  -4  -5  156.50   10.23
   2  -4  -5  140.09    8.15
   2  -4  -5  154.60   10.94
  -2   4   5  153.70    7.46
  -2   4   5  154.68    9.24
  -2   4   5  147.02    9.03
  -2   4   5  142.02    8.89
   2  -4  -5  129.92    7.67
  -2   4   5  132.70    8.98
   2  -4  -4    5.13    1.93
   2  -4  -4    6.69    1.45
   2  -4  -4    4.62    1.10
  -2   4   4    3.09    1.67
  -2   4   4    5.88    1.97
  -2   4   4    4.76    1.88
  -2   4   4    5.55    1.88
   2  -4  -4    4.58    1.05
   2  -4  -4    4.51    0.71
   2  -4  -3  674.33   32.89
   2  -4  -3  717.77   32.22
  -2   4   3  730.03   33.21
  -2   4   3  703.61   33.05
  -2   4   3  737.65   33.41
  -2   4   3  694.89   31.66
  -2   4   3  740.37   32.42
   2  -4  -3  684.06   31.35
   2  -4  -2  226.10   11.94
   2  -4  -2  226.14   11.44
  -2   4   2  231.67   12.48
  -2   4   2  231.31   12.67
  -2   4   2  253.31   12.76
   2  -4  -2  213.68    9.96
  -2   4   2  223.06   11.23
   2  -4  -1  337.51   16.43
   2  -4  -1  336.51   15.62
  -2   4   1  354.01   16.88
   2  -4  -1  325.81   16.88
  -2   4   1  359.06   17.77
  -2   4   1  348.21   17.66
  -2   4   1  356.39   17.92
  -2   4   1  353.18   16.62
   2  -4   0   42.63    3.46
   2  -4   0   48.60    3.96
  -2   4   0   51.48    4.04
   2  -4   0   44.07    4.16
  -2   4   0   47.36    4.53
  -2   4   0   40.52    3.72
   2  -4   1  250.33   13.21
   2  -4   1  245.58   12.72
  -2   4  -1  259.54   13.04
   2  -4   1  248.79   13.56
  -2   4  -1  233.84   13.28
  -2   4  -1  238.60   13.21
  -2   4  -1  232.12   13.38
  -2   4  -1  230.53   12.26
  -2   4  -2   36.80    3.45
   2  -4   2   33.72    4.08
   2  -4   2   39.95    4.23
   2  -4   2   31.82    3.84
  -2   4  -2   40.56    3.96
  -2   4  -2   37.14    4.00
  -2   4  -2   36.16    3.82
  -2   4  -2   33.12    3.55
  -2   4  -3   53.35    5.84
  -2   4  -3   45.98    4.05
   2  -4   3   49.84    5.14
   2  -4   3   43.34    4.65
   2  -4   3   48.82    5.18
  -2   4  -3   39.31    4.04
  -2   4  -3   37.45    4.07
  -2   4  -3   44.78    4.45
  -2   4  -3   41.58    4.37
  -2   4  -4  331.51   16.83
  -2   4  -4  302.27   14.96
  -2   4  -4  349.21   19.16
   2  -4   4  351.85   18.52
   2  -4   4  338.35   18.63
   2  -4   4  328.10   17.32
  -2   4  -4  335.36   16.79
  -2   4  -4  314.59   16.64
  -2   4  -4  311.74   16.89
  -2   4  -4  317.14   17.82
  -2   4  -5   36.12    2.98
  -2   4  -5   36.01    5.23
  -2   4  -5   32.18    3.99
   2  -4   5   45.08    5.44
   2  -4   5   37.43    4.66
   2  -4   5   34.12    5.04
   2  -4   5   30.58    4.33
   2  -4   5   39.90    5.17
  -2   4  -5   42.81    4.10
  -2   4  -5   33.33    3.59
  -2   4  -5   38.30    3.79
  -2   4  -5   43.71    5.25
   2  -4   6  770.20   37.18
   2  -4   6  728.48   38.58
   2  -4   6  781.45   38.61
   2  -4   6  730.03   37.02
   2  -4   6  771.64   38.26
  -2   4  -6  738.89   36.21
  -2   4  -6  733.72   33.54
  -2   4  -6  811.71   39.37
  -2   4  -6  765.77   38.45
   2  -4   7   43.37    6.02
   2  -4   7   44.99    5.39
   2  -4   7   41.31    6.18
   2  -4   7   35.81    5.28
   2  -4   7   45.59    3.81
   2  -4   7   45.99    6.07
  -2   4  -7   40.62    3.54
  -2   4  -7   40.66    5.04
  -2   4  -7   52.65    7.11
  -2   4  -7   39.40    6.07
  -2   4  -8  116.71   11.44
  -2   4  -8  115.66    7.22
  -2   4  -8  122.66   11.70
  -2   4  -8  123.34    9.86
   2  -4   8  139.42   12.41
   2  -4   8  129.47   11.78
   2  -4   8  116.35    9.45
  -2   4  -8  121.08    7.23
   2  -4   8  118.85   10.58
   2  -4   8  125.05    7.58
   2  -4   8  113.32   10.76
  -2   4  -8  131.27    7.19
  -2   4  -8  119.79    6.83
  -2   4  -8  113.10    6.82
  -2   4  -9  226.62   17.72
  -2   4  -9  247.31   12.22
  -2   4  -9  252.94   18.50
   2  -4   9  228.40   17.59
   2  -4   9  217.94   11.54
   2  -4   9  225.05   16.64
  -2   4  -9  230.28   12.05
  -2   4  -9  218.50   11.96
   2  -4   9  229.38   16.77
   2  -4   9  239.81   12.51
  -2   4  -9  238.44   11.99
  -2   4  -9  213.25   11.58
  -2   4 -10  336.59   22.84
  -2   4 -10  305.64   15.81
   2  -4  10  306.55   15.28
  -2   4 -10  307.93   15.96
   2  -4  10  347.57   16.66
   2  -4  10  319.72   21.27
  -2   4 -10  342.92   16.17
   2  -4  10  275.25   20.06
   2  -4  10  323.20   15.56
  -2   4 -10  329.03   15.93
  -2   4 -10  323.31   15.50
  -2   4 -10  302.45   15.48
  -2   4 -11   63.39    8.99
  -2   4 -11   56.09    4.54
   2  -4  11   60.53    8.48
   2  -4  11   75.80    9.53
  -2   4 -11   60.55    4.99
   2  -4  11   59.86    5.15
  -2   4 -11   66.44    4.86
  -2   4 -11   62.16    4.59
  -2   4 -11   68.52    5.09
   2  -4  11   64.96    4.60
   2  -4  12   66.49    5.24
  -2   4 -12   70.79    5.13
  -2   4 -12   69.72    4.97
  -2   4 -12   68.83    4.65
   2  -4  12   62.02    4.53
  -2   4 -12   70.86    5.03
  -2   4 -13    1.28    1.39
  -2   4 -13    0.23    1.64
   2  -4  13   -0.26    1.50
   2  -4  13    0.35    1.13
  -2   4 -13    1.33    1.59
   2  -4  13    0.41    1.26
  -2   4 -14   80.29    4.93
   2  -4  14   82.22    5.30
  -2   4 -14   89.03    5.17
   2  -4  14   86.01    4.88
   2  -4  14   83.13    4.60
  -2   4 -14   84.33    5.09
  -2   4 -15    3.09    0.96
  -2   4 -15    2.86    1.11
   2  -4  15    2.95    0.69
   2  -3 -16    0.95    1.12
   2  -3 -16   -0.23    1.08
  -2   3  16    0.50    0.78
  -2   3  16    0.47    0.86
  -2   3  16    0.23    0.91
  -2   3  15    3.18    1.29
   2  -3 -15    5.41    1.68
   2  -3 -15    6.20    1.57
  -2   3  14   12.91    2.01
   2  -3 -14    9.67    1.71
   2  -3 -14   12.49    2.29
  -2   3  13  144.92    8.18
   2  -3 -13  139.45    7.78
   2  -3 -13  135.41    8.24
   2  -3 -12   58.81    8.41
   2  -3 -12   44.95    8.29
  -2   3  12   54.95    4.29
   2  -3 -12   51.98    4.04
   2  -3 -12   59.71    8.56
  -2   3  12   48.92    7.42
   2  -3 -11 1008.16   53.09
   2  -3 -11 1073.83   53.40
   2  -3 -11  927.57   50.31
   2  -3 -11 1045.28   53.94
  -2   3  11  993.42   44.77
  -2   3  11 1002.17   44.75
   2  -3 -11 1020.96   44.54
  -2   3  11 1072.71   45.03
  -2   3  11  968.78   44.26
  -2   3  11  955.38   50.81
  -2   3  10  189.41    9.75
   2  -3 -10  198.21   15.99
   2  -3 -10  216.23   16.18
   2  -3 -10  195.62   16.28
  -2   3  10  195.91   10.27
   2  -3 -10  195.71   10.05
  -2   3  10  188.67   10.12
  -2   3  10  195.91   10.28
  -2   3  10  205.10   15.02
   2  -3 -10  163.65   13.11
   2  -3  -9    1.06    3.08
   2  -3  -9    0.96    3.47
   2  -3  -9   -1.03    3.12
  -2   3   9    1.22    1.12
   2  -3  -9    1.35    2.13
  -2   3   9   -1.63    2.84
   2  -3  -8   92.53    9.69
   2  -3  -8   83.83    8.65
  -2   3   8   79.29    4.82
   2  -3  -8   90.91    9.20
  -2   3   8   82.14    7.84
   2  -3  -8   86.89    7.30
   2  -3  -7  102.55    9.29
  -2   3   7  100.37    5.90
   2  -3  -7  120.88    9.48
   2  -3  -7   79.96    6.39
   2  -3  -7   95.52    9.16
  -2   3   7   91.19    5.20
  -2   3   7  100.27    8.20
   2  -3  -7   93.00    7.24
   2  -3  -6  281.63   16.31
   2  -3  -6  260.22   14.25
  -2   3   6  253.22   12.70
  -2   3   6  279.52   13.74
  -2   3   6  271.18   13.69
  -2   3   6  274.60   13.68
  -2   3   6  257.58   15.19
   2  -3  -6  276.17   14.39
   2  -3  -6  285.16   16.99
   2  -3  -5   46.37    5.11
   2  -3  -5   39.83    3.95
  -2   3   5   41.75    2.55
  -2   3   5   40.43    3.74
  -2   3   5   44.32    3.81
  -2   3   5   43.92    3.81
  -2   3   5   42.44    4.39
   2  -3  -5   43.48    3.66
   2  -3  -5   40.48    5.16
   2  -3  -4  831.62   37.45
   2  -3  -4  851.94   39.82
   2  -3  -4  918.74   39.01
   2  -3  -4  819.93   38.20
   2  -3  -4  891.85   40.56
  -2   3   4  862.43   38.74
  -2   3   4  840.01   38.51
  -2   3   4  862.47   38.63
   2  -3  -4  836.84   37.50
  -2   3   4  886.35   39.11
   2  -3  -3   13.61    2.35
   2  -3  -3   16.12    1.97
   2  -3  -3   14.45    1.70
  -2   3   3   17.44    2.52
  -2   3   3   13.28    2.27
  -2   3   3   10.63    2.15
   2  -3  -3   12.28    1.21
  -2   3   3   15.26    2.30
   2  -3  -3   14.20    1.22
   2  -3  -2  172.37    9.57
   2  -3  -2  171.74    9.03
   2  -3  -2  152.36    8.29
  -2   3   2  172.92    9.49
  -2   3   2  169.31    9.46
  -2   3   2  175.95    9.67
  -2   3   2  166.96    9.08
   2  -3  -1   22.35    2.76
   2  -3  -1   23.77    2.06
   2  -3  -1   25.83    1.93
  -2   3   1   27.88    2.82
   2  -3  -1   25.68    2.47
  -2   3   1   24.06    2.10
  -2   3   1   24.25    2.89
  -2   3   1   26.55    3.01
  -2   3   1   27.99    2.62
   2  -3  -1   26.96    1.93
   2  -3   0 4214.16  173.49
   2  -3   0 3965.65  172.37
   2  -3   0 4086.26  172.62
  -2   3   0 4100.25  173.13
   2  -3   0 4130.62  173.22
  -2   3   0 3963.05  171.46
  -2   3   0 4135.44  173.69
  -2   3   0 4147.20  172.99
  -2   3  -1  145.43    7.86
   2  -3   1  139.51    8.32
  -2   3  -1  132.74    6.48
   2  -3   1  137.16    7.81
  -2   3  -1  141.23    7.80
   2  -3   1  141.15    7.97
  -2   3  -1  140.07    8.18
  -2   3  -1  133.94    8.13
  -2   3  -1  134.63    8.25
  -2   3  -1  137.91    7.38
  -2   3  -1  135.57    8.07
  -2   3  -2   49.71    4.07
   2  -3   2   49.27    4.52
   2  -3   2   51.84    4.48
   2  -3   2   45.29    4.14
  -2   3  -2   48.00    3.66
  -2   3  -2   51.41    4.41
  -2   3  -2   48.59    4.16
  -2   3  -2   46.93    4.11
  -2   3  -2   53.54    4.14
  -2   3  -3 1700.79   73.55
   2  -3   3 1712.07   74.37
  -2   3  -3 1621.72   72.47
   2  -3   3 1701.25   74.48
   2  -3   3 1706.96   74.58
  -2   3  -3 1677.03   73.35
  -2   3  -3 1682.83   73.38
  -2   3  -3 1683.01   73.60
  -2   3  -3 1664.08   73.96
  -2   3  -4   55.36    4.99
   2  -3   4   53.64    5.41
   2  -3   4   51.21    5.01
   2  -3   4   64.44    5.95
  -2   3  -4   56.79    3.81
   2  -3   4   62.15    5.37
  -2   3  -4   65.93    4.69
  -2   3  -4   52.33    4.34
  -2   3  -4   54.84    4.58
  -2   3  -4   54.59    5.35
  -2   3  -5  223.52   10.70
  -2   3  -5  239.19   13.17
  -2   3  -5  242.66   14.66
   2  -3   5  232.36   13.17
  -2   3  -5  208.64   10.71
   2  -3   5  221.61   13.93
   2  -3   5  204.09   13.81
   2  -3   5  219.52   13.27
  -2   3  -5  240.81   14.74
   2  -3   5  216.62   13.62
  -2   3  -5  218.43   11.50
  -2   3  -5  217.28   11.51
  -2   3  -5  219.23   11.78
  -2   3  -5  213.23   13.61
  -2   3  -6  131.34   10.34
  -2   3  -6  112.64    8.49
  -2   3  -6  113.53    6.18
   2  -3   6  113.46    8.20
   2  -3   6  108.85    9.33
   2  -3   6  117.28    9.44
   2  -3   6  109.17    8.82
   2  -3   6   99.38    6.18
  -2   3  -6  118.26   10.06
   2  -3   6  109.99    9.08
  -2   3  -6   98.41    6.11
  -2   3  -6  112.52    9.21
   2  -3   7  142.98   10.73
   2  -3   7  181.58   13.23
   2  -3   7  193.09   13.63
   2  -3   7  146.01   11.79
  -2   3  -7  170.60   13.46
   2  -3   7  182.05    9.35
   2  -3   7  168.10   12.47
  -2   3  -7  189.75   13.69
  -2   3  -7  182.84   12.10
  -2   3  -7  170.84    9.00
  -2   3  -7  158.47   12.64
   2  -3   8   46.27    5.12
   2  -3   8   49.36    6.29
  -2   3  -8   37.74    6.55
   2  -3   8   58.31    4.29
   2  -3   8   44.07    6.34
  -2   3  -8   44.03    3.73
  -2   3  -8   46.68    5.91
  -2   3  -8   53.27    7.54
  -2   3  -8   43.39    6.40
  -2   3  -9  114.55   11.29
  -2   3  -9   98.13    6.31
  -2   3  -9  117.20   10.15
  -2   3  -9  122.36   11.91
   2  -3   9  105.64   10.27
   2  -3   9  103.82    6.83
   2  -3   9   95.24    9.45
  -2   3  -9   94.50    6.38
   2  -3   9  105.39    6.28
  -2   3  -9   99.50    6.43
  -2   3  -9  125.85   11.66
  -2   3 -10  255.08   13.04
  -2   3 -10  221.70   16.69
  -2   3 -10  280.26   20.00
   2  -3  10  277.93   19.76
   2  -3  10  263.06   19.31
   2  -3  10  210.64   17.42
   2  -3  10  256.24   13.66
   2  -3  10  275.95   13.16
  -2   3 -10  239.30   13.09
   2  -3  10  247.99   17.35
  -2   3 -10  262.50   13.26
  -2   3 -10  275.65   19.82
  -2   3 -11   85.65   10.56
  -2   3 -11  104.03    6.28
   2  -3  11  108.80   11.23
   2  -3  11   88.98   10.61
   2  -3  11   98.75    6.30
  -2   3 -11   91.28    6.38
   2  -3  11   99.11    6.95
  -2   3 -11  103.12    6.60
  -2   3 -11   83.24   10.53
   2  -3  12  326.85   17.86
  -2   3 -12  369.25   17.69
  -2   3 -12  337.21   17.17
  -2   3 -12  380.23   17.69
   2  -3  12  371.15   17.39
   2  -3  13    9.20    2.51
  -2   3 -13   13.69    2.23
  -2   3 -13   12.41    2.03
   2  -3  13   12.67    2.08
   2  -3  13   15.10    2.02
  -2   3 -13   15.56    2.39
   2  -3  14   39.93    3.78
  -2   3 -14   49.48    3.71
  -2   3 -14   46.94    3.33
   2  -3  14   47.61    3.36
  -2   3 -14   49.94    3.70
   2  -3  14   46.77    3.38
  -2   3 -15    3.44    1.32
   2  -3  15    4.29    1.40
   2  -3  15    4.79    1.07
  -2   3 -16   27.26    1.76
   2  -2 -16   21.69    2.09
  -2   2  16   23.39    2.29
   2  -2 -16   23.56    2.08
  -2   2  16   23.00    1.82
  -2   2  16   17.01    1.59
  -2   2  16   26.18    2.08
  -2   2  15   35.08    2.91
   2  -2 -15   32.45    2.59
   2  -2 -15   32.38    3.05
  -2   2  15   40.46    3.43
   2  -2 -15   29.64    2.88
   2  -2 -14   53.56    3.94
  -2   2  14   61.76    4.34
   2  -2 -14   53.36    4.30
  -2   2  14   51.63    4.50
   2  -2 -13   10.42    2.08
  -2   2  13   11.02    2.18
   2  -2 -13    9.65    2.37
  -2   2  13   13.74    2.58
   2  -2 -12    8.93    4.73
   2  -2 -12    5.67    3.29
  -2   2  12    4.39    2.12
   2  -2 -12    4.10    3.79
  -2   2  12    9.19    2.15
   2  -2 -12    4.54    1.78
   2  -2 -12    7.50    4.51
   2  -2 -12   -1.26    3.11
  -2   2  12    5.65    3.43
  -2   2  11    1.18    1.20
   2  -2 -11   -1.21    3.66
   2  -2 -11    1.22    3.53
  -2   2  11    1.62    1.79
   2  -2 -11   -1.31    4.72
   2  -2 -11    1.09    2.53
  -2   2  11    1.07    1.31
   2  -2 -11    1.24    1.50
  -2   2  11    4.47    1.73
  -2   2  11    3.24    3.40
   2  -2 -10   -1.11    3.37
  -2   2  10   -0.78    1.28
   2  -2 -10    1.11    3.35
   2  -2 -10   -1.19    3.76
  -2   2  10    1.15    1.30
  -2   2  10    1.18    1.69
   2  -2 -10   -0.69    1.46
  -2   2  10    0.24    1.28
  -2   2  10   -0.26    1.34
   2  -2 -10   -0.86    2.70
  -2   2  10    5.88    3.21
   2  -2  -9  199.60   15.67
  -2   2   9  209.59   10.81
  -2   2   9  194.67   12.29
   2  -2  -9  220.95   15.82
  -2   2   9  190.44   12.22
  -2   2   9  193.99   10.02
   2  -2  -9  217.01   15.86
  -2   2   9  183.31   14.22
   2  -2  -9  214.12   14.18
   2  -2  -8  185.39   13.95
  -2   2   8  174.28    9.24
  -2   2   8  176.01   10.67
   2  -2  -8  171.06   13.21
  -2   2   8  180.71   10.79
  -2   2   8  167.06    8.68
   2  -2  -8  165.29   13.05
  -2   2   8  165.13   12.43
   2  -2  -8  164.81   11.72
   2  -2  -7   -1.54    2.51
  -2   2   7    1.13    1.28
  -2   2   7    2.45    1.15
  -2   2   7   -0.73    1.15
   2  -2  -7    0.70    2.12
   2  -2  -7    3.20    1.70
   2  -2  -7   -0.72    2.52
  -2   2   7    0.14    0.92
  -2   2   7   -0.61    2.52
   2  -2  -7    0.51    1.67
   2  -2  -6    4.87    2.76
  -2   2   6    2.90    1.24
   2  -2  -6    1.00    1.34
   2  -2  -6    1.18    2.52
  -2   2   6    1.63    1.01
  -2   2   6    3.11    1.12
  -2   2   6    0.87    0.78
  -2   2   6    2.14    0.99
   2  -2  -6    3.24    1.91
  -2   2   6    2.55    2.09
   2  -2  -6    1.94    2.71
  -2   2   6    3.16    1.31
   2  -2  -5   49.18    4.16
   2  -2  -5   41.09    4.88
  -2   2   5   46.35    3.36
  -2   2   5   40.92    3.37
  -2   2   5   43.44    3.41
  -2   2   5   46.39    3.51
  -2   2   5   45.50    3.49
   2  -2  -5   46.53    4.05
  -2   2   5   44.02    4.55
   2  -2  -5   39.91    5.12
   2  -2  -4   34.44    4.26
  -2   2   4   37.04    2.72
   2  -2  -4   31.30    3.36
   2  -2  -4   36.17    2.56
  -2   2   4   40.06    4.10
  -2   2   4   41.38    2.60
   2  -2  -4   31.33    4.20
  -2   2   4   33.53    3.04
  -2   2   4   40.68    3.25
  -2   2   4   36.13    3.12
  -2   2   4   30.48    3.63
   2  -2  -4   35.62    3.10
   2  -2  -3  819.52   36.16
   2  -2  -3  794.51   35.12
  -2   2   3  833.82   36.51
   2  -2  -3  773.36   35.70
  -2   2   3  815.86   36.51
  -2   2   3  832.26   35.80
  -2   2   3  812.34   35.84
  -2   2   3  776.67   36.18
   2  -2  -3  772.49   34.89
  -2   2   2 1864.13   80.39
   2  -2  -2 1899.67   80.64
   2  -2  -2 1812.47   79.94
   2  -2  -2 1867.69   79.84
  -2   2   2 1924.26   80.52
   2  -2  -2 1807.05   79.07
  -2   2   2 1958.57   80.56
  -2   2   2 1849.05   80.44
   2  -2  -1    1.15    0.93
  -2   2   1    2.83    1.10
  -2   2   1    2.21    1.51
   2  -2  -1    1.78    1.43
   2  -2  -1    2.15    0.53
  -2   2   1    2.00    1.00
  -2   2   1    3.41    1.49
   2  -2  -1    0.97    0.89
  -2   2   0   58.55    4.15
  -2   2   0   61.86    3.78
   2  -2   0   49.62    3.30
  -2   2   0   54.27    4.11
   2  -2   0   56.16    3.57
  -2   2   0   57.25    4.13
   2  -2   0   53.63    3.88
  -2   2   0   51.64    3.35
  -2   2   0   62.47    4.31
   2  -2   0   54.81    3.45
  -2   2   0   54.21    2.89
  -2   2   0   55.39    3.92
  -2   2  -1 1905.00   82.67
  -2   2  -1 1884.84   81.62
   2  -2   1 1946.90   82.90
  -2   2  -1 1941.54   81.85
  -2   2  -1 1948.71   82.94
  -2   2  -1 1924.18   81.99
  -2   2  -1 1829.67   82.70
   2  -2   1 1866.77   82.42
   2  -2   1 1963.91   82.59
  -2   2  -1 1951.33   82.60
  -2   2  -2 1628.48   71.83
  -2   2  -2 1741.44   73.72
   2  -2   2 1712.58   73.88
  -2   2  -2 1730.83   73.24
   2  -2   2 1795.04   73.97
  -2   2  -2 1780.50   73.74
  -2   2  -2 1727.59   73.47
  -2   2  -3   51.81    4.35
  -2   2  -3   59.20    5.09
  -2   2  -3   49.66    4.81
   2  -2   3   49.25    4.20
   2  -2   3   45.65    4.38
  -2   2  -3   52.46    3.74
   2  -2   3   48.96    4.54
  -2   2  -3   47.55    3.75
  -2   2  -3   49.05    3.80
  -2   2  -3   51.19    3.95
  -2   2  -3   49.24    4.33
  -2   2  -4    4.33    1.70
   2  -2   4    3.63    1.76
  -2   2  -4    2.88    1.11
   2  -2   4    6.50    2.15
   2  -2   4    2.94    1.95
  -2   2  -4    3.65    2.00
  -2   2  -4    3.65    1.17
  -2   2  -4    2.64    1.27
  -2   2  -4    2.82    1.13
  -2   2  -4    7.24    2.31
  -2   2  -5   16.22    3.06
   2  -2   5   17.88    3.32
  -2   2  -5   10.62    0.91
   2  -2   5   15.34    3.00
   2  -2   5   11.33    2.51
  -2   2  -5   14.34    1.94
   2  -2   5    9.50    2.44
  -2   2  -5   15.34    3.39
   2  -2   5   11.97    3.03
  -2   2  -5   13.15    1.84
  -2   2  -5   12.94    1.69
  -2   2  -5   12.56    1.65
  -2   2  -5   12.14    3.10
  -2   2  -6   91.20    5.10
  -2   2  -6   91.58    7.49
   2  -2   6   85.15    7.73
  -2   2  -6   84.28    5.65
   2  -2   6   90.22    6.71
   2  -2   6   96.69    8.26
  -2   2  -6   96.46    8.43
[truncated: 9,760,752 more chars]
